# Supplementary material for: N-[(1,3-Benzodioxol-5-yl)meth­yl]-4-methyl­benzamide: an analogue of capsaicin
Source: Acta Crystallogr Sect E Struct Rep Online. 2013 Feb 2;69(Pt 3):o332. doi: 10.1107/S1600536813002201 (PMC3588503; doi:10.1107/S1600536813002201)
Supplement: Supplementary file 1 [file e-69-0o332-sup1.cif]

##############################################################################
#                                                                            #
# This CIF contains the data in a paper accepted for publication in          #
# Acta Crystallographica Section E. It conforms to the requirements of       #
# Notes for Authors for Acta Crystallographica Section E, and has been       #
# peer reviewed under the auspices of the IUCr Commission on Journals.       #
#                                                                            #
# Full details of the Crystallographic Information File format               #
# are given in the paper "The Crystallographic Information File (CIF):       #
# a New Standard Archive File for Crystallography" by S. R. Hall, F. H.      #
# Allen and I. D. Brown [Acta Cryst. (1991), A47, 655-685].                  #
#                                                                            #
# The current version of the core CIF dictionary is obtainable from          #
# ftp://ftp.iucr.org/pub/cif_core.dic.                                       #
#                                                                            #
# Software is freely available for graphical display of the structure(s)     #
# in this CIF. For information consult the CIF software page                 #
# http://www.iucr.org/resources/cif/software.                                #
#                                                                            #
# This file may be used for bona fide research purposes within the           #
# scientific community so long as proper attribution is given to the journal # 
# article from which it was obtained.                                        #
#                                                                            #
##############################################################################
data_global
_audit_creation_method     SHELXL-97
_journal_date_recd_electronic     2013-01-21
_journal_date_accepted     2013-01-22
_journal_name_full     'Acta Crystallographica, Section E'
_journal_year     2013
_journal_volume     69
_journal_issue      3
_journal_page_first     o332
_journal_page_last     o332
_journal_paper_category     QO
_journal_paper_doi     10.1107/S1600536813002201
_journal_coeditor_code     TK5191
_publ_contact_author_name     'Stella Hernandez Maganhi'
_publ_contact_author_address
;
    Departmento de Qu\'imica,
    Universidade Federal de S\~ao Carlos,
    C.P. 676,
    13565-905 S\~o Carlos -SP,
    Brazil
;
_publ_contact_author_email     stellamaganhi@gmail.com
_publ_contact_author_fax     ' 55 16 33518097 '
_publ_contact_author_phone     ' 55 16 33518350 '
_publ_section_title
;
<i>N</i>-[(1,3-Benzodioxol-5-yl)methyl]-4-methylbenzamide: an analogue of
capsaicin
;
loop_
    _publ_author_name
    _publ_author_address
    'Maganhi, Stella H.'
;
Departmento de Qu\'imica,
Universidade Federal de S\~ao Carlos,
13565-905 S\~ao Carlos
SP
Brazil
;
    'Dami\~ao, Mariana C. F. C. B.'
;
Departmento de Farmacia,
Universidade de S\~ao Paulo
05508-000 S\~ao Paulo
SP
Brazil
;
    'Tavares, Maur\'icio T.'
;
Departmento de Farmacia,
Universidade de S\~ao Paulo
05508-000 S\~ao Paulo
SP
Brazil
;
    'Parise Filho, Roberto'
;
Departmento de Farmacia,
Universidade de S\~ao Paulo
05508-000 S\~ao Paulo
SP
Brazil
;
data_I
_audit_creation_method     SHELXL-97
_chemical_name_systematic
;
<i>N</i>-[(1,3-Benzodioxol-5-yl)methyl]-4-methylbenzamide
;
_chemical_name_common     ?
_chemical_formula_moiety     'C16 H15 N O3'
_chemical_formula_sum     'C16 H15 N O3'
_chemical_formula_iupac     'C16 H15 N O3'
_chemical_formula_weight     269.29
_chemical_melting_point     ?
_symmetry_cell_setting     monoclinic
_symmetry_space_group_name_H-M     'P 21/c'
_symmetry_space_group_name_Hall     '-P 2ybc'
loop_
    _symmetry_equiv_pos_as_xyz
    'x, y, z'
    '-x, y+1/2, -z+1/2'
    '-x, -y, -z'
    'x, -y-1/2, z-1/2'
_cell_length_a     4.9810(2)
_cell_length_b     26.6520(10)
_cell_length_c     10.0545(3)
_cell_angle_alpha     90.00
_cell_angle_beta     92.139(2)
_cell_angle_gamma     90.00
_cell_volume     1333.84(8)
_cell_formula_units_Z     4
_cell_measurement_reflns_used     5124
_cell_measurement_theta_min     3.1
_cell_measurement_theta_max     27.5
_cell_measurement_temperature     290(2)
_exptl_crystal_description     prism
_exptl_crystal_colour     colourless
_exptl_crystal_size_max     0.33
_exptl_crystal_size_mid     0.24
_exptl_crystal_size_min     0.16
_exptl_crystal_density_diffrn     1.341
_exptl_crystal_density_meas     ?
_exptl_crystal_density_method     'not measured'
_exptl_crystal_F_000     568
_exptl_absorpt_coefficient_mu     0.093
_exptl_absorpt_correction_type     numerical
_exptl_absorpt_process_details     '(SADABS; Sheldrick, 1996)'
_exptl_absorpt_correction_T_min     0.940
_exptl_absorpt_correction_T_max     0.951
_exptl_special_details
;
;
_diffrn_ambient_temperature     290(2)
_diffrn_radiation_type     MoK\a
_diffrn_radiation_wavelength     0.71073
_diffrn_radiation_source     'fine-focus sealed tube'
_diffrn_radiation_monochromator     graphite
_diffrn_measurement_device_type     'Bruker APEXII CCD area-detector'
_diffrn_measurement_method     '\f and \w'
_diffrn_detector_area_resol_mean     0
_diffrn_reflns_number     4550
_diffrn_reflns_av_R_equivalents     0.0225
_diffrn_reflns_av_sigmaI/netI     0.0373
_diffrn_reflns_theta_min     3.06
_diffrn_reflns_theta_max     26.00
_diffrn_reflns_theta_full     26.00
_diffrn_measured_fraction_theta_max     0.995
_diffrn_measured_fraction_theta_full     0.995
_diffrn_reflns_limit_h_min     -6
_diffrn_reflns_limit_h_max     6
_diffrn_reflns_limit_k_min     -32
_diffrn_reflns_limit_k_max     30
_diffrn_reflns_limit_l_min     -12
_diffrn_reflns_limit_l_max     12
_diffrn_standards_number     0
_diffrn_standards_interval_count     0
_diffrn_standards_interval_time     0
_diffrn_standards_decay_%     0
_refine_special_details
;
Refinement of <i>F</i>^2^ against ALL reflections. The weighted <i>R</i>-factor
<i>wR</i> and goodness of fit <i>S</i> are based on <i>F</i>^2^, conventional
<i>R</i>-factors <i>R</i> are based on <i>F</i>, with <i>F</i> set to zero for
negative <i>F</i>^2^. The threshold expression of <i>F</i>^2^ >
2\s(<i>F</i>^2^) is used only for calculating <i>R</i>-factors(gt) <i>etc</i>.
and is not relevant to the choice of reflections for refinement.
<i>R</i>-factors based on <i>F</i>^2^ are statistically about twice as large
as those based on <i>F</i>, and <i>R</i>- factors based on ALL data will be
even larger.
;
_reflns_number_total     2602
_reflns_number_gt     1698
_reflns_threshold_expression     I>2\s(I)
_refine_ls_structure_factor_coef     Fsqd
_refine_ls_matrix_type     full
_refine_ls_R_factor_all     0.0851
_refine_ls_R_factor_gt     0.0500
_refine_ls_wR_factor_gt     0.1265
_refine_ls_wR_factor_ref     0.1489
_refine_ls_goodness_of_fit_ref     1.028
_refine_ls_restrained_S_all     1.028
_refine_ls_number_reflns     2602
_refine_ls_number_parameters     182
_refine_ls_number_restraints     0
_refine_ls_hydrogen_treatment     constr
_refine_ls_weighting_scheme     calc
_refine_ls_weighting_details
         'calc w=1/[\s^2^(Fo^2^)+(0.0859P)^2^+0.0674P] where P=(Fo^2^+2Fc^2^)/3'
_atom_sites_solution_hydrogens     geom
_atom_sites_solution_primary     direct
_atom_sites_solution_secondary     difmap
_refine_ls_shift/su_max     0.000
_refine_ls_shift/su_mean     0.000
_refine_diff_density_max     0.208
_refine_diff_density_min     -0.204
_refine_ls_extinction_method     none
_refine_ls_extinction_coef     ?
loop_
    _atom_type_symbol
    _atom_type_description
    _atom_type_scat_dispersion_real
    _atom_type_scat_dispersion_imag
    _atom_type_scat_source
    'C' 'C' 0.0033 0.0016
                         'International Tables Vol C Tables 4.2.6.8 and 6.1.1.4'
    'H' 'H' 0.0000 0.0000
                         'International Tables Vol C Tables 4.2.6.8 and 6.1.1.4'
    'N' 'N' 0.0061 0.0033
                         'International Tables Vol C Tables 4.2.6.8 and 6.1.1.4'
    'O' 'O' 0.0106 0.0060
                         'International Tables Vol C Tables 4.2.6.8 and 6.1.1.4'
_computing_data_collection     'COLLECT (Nonius, 1999)'
_computing_cell_refinement     'SCALEPACK (Otwinowski & Minor, 1997)'
_computing_data_reduction     'DENZO (Otwinowski & Minor, 1997) and SCALEPACK'
_computing_structure_solution     'SIR97 (Altomare <i>et al.</i>, 1999)'
_computing_structure_refinement     'SHELXL97 (Sheldrick, 2008)'
_computing_molecular_graphics     'ORTEP-3 for Windows (Farrugia, 2012)\\bbr00'
_computing_publication_material
              '<i>Marvinsketch</i> (Chemaxon, 2010) and publCIF (Westrip, 2010)'
loop_
    _atom_site_type_symbol
    _atom_site_label
    _atom_site_fract_x
    _atom_site_fract_y
    _atom_site_fract_z
    _atom_site_U_iso_or_equiv
    _atom_site_adp_type
    _atom_site_calc_flag
    _atom_site_refinement_flags
    _atom_site_occupancy
    _atom_site_symmetry_multiplicity
    _atom_site_disorder_assembly
    _atom_site_disorder_group
    O O1 -0.0219(3) 0.06137(6) 0.88685(15) 0.0754(5) Uani d . 1 1 . .
    O O2 -0.0295(3) 0.00662(6) 0.71012(17) 0.0797(5) Uani d . 1 1 . .
    O O3 0.4080(3) 0.24272(5) 0.87268(12) 0.0634(4) Uani d . 1 1 . .
    N N1 0.4208(3) 0.22490(6) 0.65426(14) 0.0496(4) Uani d . 1 1 . .
    H H1N1 0.3768 0.2357 0.5702 0.060 Uiso d R 1 1 . .
    C C1 0.1365(4) 0.08000(7) 0.78849(19) 0.0525(5) Uani d . 1 1 . .
    C C2 0.1354(4) 0.04694(8) 0.6838(2) 0.0585(5) Uani d . 1 1 . .
    C C3 0.2867(5) 0.05485(8) 0.5769(2) 0.0733(6) Uani d . 1 1 . .
    H H3 0.2878 0.0322 0.5065 0.088 Uiso calc R 1 1 . .
    C C4 0.4407(4) 0.09851(8) 0.5771(2) 0.0649(6) Uani d . 1 1 . .
    H H4 0.5483 0.1047 0.5053 0.078 Uiso calc R 1 1 . .
    C C5 0.4398(3) 0.13305(7) 0.68029(18) 0.0503(5) Uani d . 1 1 . .
    C C6 0.2825(3) 0.12319(7) 0.79020(18) 0.0505(5) Uani d . 1 1 . .
    H H6 0.2782 0.1453 0.8616 0.061 Uiso calc R 1 1 . .
    C C7 -0.1575(5) 0.01955(9) 0.8290(2) 0.0740(7) Uani d . 1 1 . .
    H H7A -0.3444 0.0279 0.8094 0.089 Uiso calc R 1 1 . .
    H H7B -0.1510 -0.0086 0.8903 0.089 Uiso calc R 1 1 . .
    C C8 0.5961(4) 0.18139(7) 0.6730(2) 0.0556(5) Uani d . 1 1 . .
    H H8A 0.7042 0.1856 0.7545 0.067 Uiso calc R 1 1 . .
    H H8B 0.7169 0.1795 0.5997 0.067 Uiso calc R 1 1 . .
    C C9 0.3359(3) 0.25214(7) 0.75640(17) 0.0467(5) Uani d . 1 1 . .
    C C10 0.1449(3) 0.29384(7) 0.72454(16) 0.0440(4) Uani d . 1 1 . .
    C C11 -0.0105(4) 0.29652(7) 0.60682(19) 0.0547(5) Uani d . 1 1 . .
    H H11 0.0065 0.2719 0.5422 0.066 Uiso calc R 1 1 . .
    C C12 -0.1888(4) 0.33522(8) 0.5853(2) 0.0620(6) Uani d . 1 1 . .
    H H12 -0.2918 0.3360 0.5062 0.074 Uiso calc R 1 1 . .
    C C13 -0.2198(4) 0.37300(7) 0.6775(2) 0.0535(5) Uani d . 1 1 . .
    C C14 -0.0639(4) 0.37058(8) 0.7936(2) 0.0598(5) Uani d . 1 1 . .
    H H14 -0.0779 0.3958 0.8570 0.072 Uiso calc R 1 1 . .
    C C15 0.1126(4) 0.33142(8) 0.81753(18) 0.0576(5) Uani d . 1 1 . .
    H H15 0.2117 0.3303 0.8977 0.069 Uiso calc R 1 1 . .
    C C16 -0.4161(4) 0.41514(8) 0.6534(2) 0.0710(6) Uani d . 1 1 . .
    H H16A -0.3634 0.4345 0.5782 0.106 Uiso calc R 1 1 . .
    H H16B -0.4180 0.4363 0.7307 0.106 Uiso calc R 1 1 . .
    H H16C -0.5924 0.4016 0.6358 0.106 Uiso calc R 1 1 . .
loop_
    _atom_site_aniso_label
    _atom_site_aniso_U_11
    _atom_site_aniso_U_22
    _atom_site_aniso_U_33
    _atom_site_aniso_U_12
    _atom_site_aniso_U_13
    _atom_site_aniso_U_23
    O1 0.0884(10) 0.0677(10) 0.0708(10) -0.0258(8) 0.0130(8) -0.0058(8)
    O2 0.0972(11) 0.0531(9) 0.0875(12) -0.0117(8) -0.0135(9) -0.0127(8)
    O3 0.0857(10) 0.0681(10) 0.0363(8) 0.0119(8) -0.0003(6) 0.0050(7)
    N1 0.0628(9) 0.0497(9) 0.0366(8) 0.0042(7) 0.0049(7) 0.0051(7)
    C1 0.0582(11) 0.0506(12) 0.0482(11) 0.0027(9) -0.0053(9) -0.0010(9)
    C2 0.0697(13) 0.0469(11) 0.0577(13) 0.0060(10) -0.0126(10) -0.0048(10)
    C3 0.1024(17) 0.0590(14) 0.0577(14) 0.0133(13) -0.0077(12) -0.0177(11)
    C4 0.0821(14) 0.0646(14) 0.0486(12) 0.0180(11) 0.0101(10) -0.0022(10)
    C5 0.0545(11) 0.0504(11) 0.0459(11) 0.0121(9) 0.0000(8) 0.0027(9)
    C6 0.0592(11) 0.0481(11) 0.0440(11) 0.0028(9) 0.0003(8) -0.0066(9)
    C7 0.0766(14) 0.0614(14) 0.0827(17) -0.0153(12) -0.0136(13) -0.0005(12)
    C8 0.0553(11) 0.0590(12) 0.0530(11) 0.0067(10) 0.0089(8) 0.0053(9)
    C9 0.0559(10) 0.0482(11) 0.0361(10) -0.0035(8) 0.0040(8) 0.0042(8)
    C10 0.0507(10) 0.0452(10) 0.0365(9) -0.0044(8) 0.0069(7) 0.0020(8)
    C11 0.0632(11) 0.0533(12) 0.0474(11) 0.0016(9) -0.0009(9) -0.0075(9)
    C12 0.0610(12) 0.0660(14) 0.0582(13) 0.0061(11) -0.0090(9) -0.0025(11)
    C13 0.0481(10) 0.0524(12) 0.0605(12) -0.0026(9) 0.0088(9) 0.0040(10)
    C14 0.0707(13) 0.0547(13) 0.0544(12) 0.0039(10) 0.0093(10) -0.0095(10)
    C15 0.0712(13) 0.0598(13) 0.0417(11) 0.0020(10) -0.0008(9) -0.0037(9)
    C16 0.0593(13) 0.0664(14) 0.0879(17) 0.0101(11) 0.0121(11) 0.0065(12)
_geom_special_details
;
All s.u.'s (except the s.u. in the dihedral angle between two l.s. planes) are
estimated using the full covariance matrix. The cell s.u.'s are taken into
account individually in the estimation of s.u.'s in distances, angles and
torsion angles; correlations between s.u.'s in cell parameters are only used
when they are defined by crystal symmetry. An approximate (isotropic)
treatment of cell s.u.'s is used for estimating s.u.'s involving l.s. planes.
;
loop_
    _geom_bond_atom_site_label_1
    _geom_bond_atom_site_label_2
    _geom_bond_site_symmetry_2
    _geom_bond_distance
    _geom_bond_publ_flag
    O1 C1 . 1.380(2) ?
    O1 C7 . 1.417(3) ?
    O2 C2 . 1.384(2) ?
    O2 C7 . 1.418(3) ?
    O3 C9 . 1.2358(19) ?
    N1 C9 . 1.339(2) ?
    N1 C8 . 1.459(2) ?
    N1 H1N1 . 0.9124 ?
    C1 C6 . 1.361(3) ?
    C1 C2 . 1.372(3) ?
    C2 C3 . 1.352(3) ?
    C3 C4 . 1.394(3) ?
    C3 H3 . 0.9300 ?
    C4 C5 . 1.387(3) ?
    C4 H4 . 0.9300 ?
    C5 C6 . 1.403(3) ?
    C5 C8 . 1.508(3) ?
    C6 H6 . 0.9300 ?
    C7 H7A . 0.9700 ?
    C7 H7B . 0.9700 ?
    C8 H8A . 0.9700 ?
    C8 H8B . 0.9700 ?
    C9 C10 . 1.490(3) ?
    C10 C15 . 1.384(3) ?
    C10 C11 . 1.392(3) ?
    C11 C12 . 1.373(3) ?
    C11 H11 . 0.9300 ?
    C12 C13 . 1.382(3) ?
    C12 H12 . 0.9300 ?
    C13 C14 . 1.380(3) ?
    C13 C16 . 1.503(3) ?
    C14 C15 . 1.380(3) ?
    C14 H14 . 0.9300 ?
    C15 H15 . 0.9300 ?
    C16 H16A . 0.9600 ?
    C16 H16B . 0.9600 ?
    C16 H16C . 0.9600 ?
loop_
    _geom_angle_atom_site_label_1
    _geom_angle_atom_site_label_2
    _geom_angle_atom_site_label_3
    _geom_angle_site_symmetry_1
    _geom_angle_site_symmetry_3
    _geom_angle
    _geom_angle_publ_flag
    C1 O1 C7 . . 105.39(16) ?
    C2 O2 C7 . . 105.13(16) ?
    C9 N1 C8 . . 122.43(15) ?
    C9 N1 H1N1 . . 117.9 ?
    C8 N1 H1N1 . . 119.5 ?
    C6 C1 C2 . . 122.7(2) ?
    C6 C1 O1 . . 127.92(18) ?
    C2 C1 O1 . . 109.40(18) ?
    C3 C2 C1 . . 121.5(2) ?
    C3 C2 O2 . . 128.7(2) ?
    C1 C2 O2 . . 109.73(19) ?
    C2 C3 C4 . . 116.89(19) ?
    C2 C3 H3 . . 121.6 ?
    C4 C3 H3 . . 121.6 ?
    C5 C4 C3 . . 122.5(2) ?
    C5 C4 H4 . . 118.7 ?
    C3 C4 H4 . . 118.7 ?
    C4 C5 C6 . . 118.83(19) ?
    C4 C5 C8 . . 120.96(17) ?
    C6 C5 C8 . . 120.17(17) ?
    C1 C6 C5 . . 117.52(17) ?
    C1 C6 H6 . . 121.2 ?
    C5 C6 H6 . . 121.2 ?
    O1 C7 O2 . . 108.35(18) ?
    O1 C7 H7A . . 110.0 ?
    O2 C7 H7A . . 110.0 ?
    O1 C7 H7B . . 110.0 ?
    O2 C7 H7B . . 110.0 ?
    H7A C7 H7B . . 108.4 ?
    N1 C8 C5 . . 112.19(14) ?
    N1 C8 H8A . . 109.2 ?
    C5 C8 H8A . . 109.2 ?
    N1 C8 H8B . . 109.2 ?
    C5 C8 H8B . . 109.2 ?
    H8A C8 H8B . . 107.9 ?
    O3 C9 N1 . . 121.77(17) ?
    O3 C9 C10 . . 121.03(16) ?
    N1 C9 C10 . . 117.19(15) ?
    C15 C10 C11 . . 117.55(17) ?
    C15 C10 C9 . . 118.96(16) ?
    C11 C10 C9 . . 123.47(17) ?
    C12 C11 C10 . . 120.57(18) ?
    C12 C11 H11 . . 119.7 ?
    C10 C11 H11 . . 119.7 ?
    C11 C12 C13 . . 121.98(18) ?
    C11 C12 H12 . . 119.0 ?
    C13 C12 H12 . . 119.0 ?
    C14 C13 C12 . . 117.42(18) ?
    C14 C13 C16 . . 120.94(19) ?
    C12 C13 C16 . . 121.64(18) ?
    C13 C14 C15 . . 121.17(18) ?
    C13 C14 H14 . . 119.4 ?
    C15 C14 H14 . . 119.4 ?
    C14 C15 C10 . . 121.30(17) ?
    C14 C15 H15 . . 119.4 ?
    C10 C15 H15 . . 119.4 ?
    C13 C16 H16A . . 109.5 ?
    C13 C16 H16B . . 109.5 ?
    H16A C16 H16B . . 109.5 ?
    C13 C16 H16C . . 109.5 ?
    H16A C16 H16C . . 109.5 ?
    H16B C16 H16C . . 109.5 ?
loop_
    _geom_torsion_atom_site_label_1
    _geom_torsion_atom_site_label_2
    _geom_torsion_atom_site_label_3
    _geom_torsion_atom_site_label_4
    _geom_torsion_site_symmetry_1
    _geom_torsion_site_symmetry_2
    _geom_torsion_site_symmetry_3
    _geom_torsion_site_symmetry_4
    _geom_torsion
    _geom_torsion_publ_flag
    C7 O1 C1 C6 . . . . 172.16(19) ?
    C7 O1 C1 C2 . . . . -9.7(2) ?
    C6 C1 C2 C3 . . . . 1.8(3) ?
    O1 C1 C2 C3 . . . . -176.41(17) ?
    C6 C1 C2 O2 . . . . 179.79(16) ?
    O1 C1 C2 O2 . . . . 1.6(2) ?
    C7 O2 C2 C3 . . . . -174.9(2) ?
    C7 O2 C2 C1 . . . . 7.3(2) ?
    C1 C2 C3 C4 . . . . -0.9(3) ?
    O2 C2 C3 C4 . . . . -178.44(19) ?
    C2 C3 C4 C5 . . . . -0.7(3) ?
    C3 C4 C5 C6 . . . . 1.5(3) ?
    C3 C4 C5 C8 . . . . -176.20(18) ?
    C2 C1 C6 C5 . . . . -1.0(3) ?
    O1 C1 C6 C5 . . . . 176.87(17) ?
    C4 C5 C6 C1 . . . . -0.6(3) ?
    C8 C5 C6 C1 . . . . 177.12(16) ?
    C1 O1 C7 O2 . . . . 14.2(2) ?
    C2 O2 C7 O1 . . . . -13.3(2) ?
    C9 N1 C8 C5 . . . . 93.3(2) ?
    C4 C5 C8 N1 . . . . 108.75(19) ?
    C6 C5 C8 N1 . . . . -68.9(2) ?
    C8 N1 C9 O3 . . . . 2.1(3) ?
    C8 N1 C9 C10 . . . . -176.54(15) ?
    O3 C9 C10 C15 . . . . 20.0(3) ?
    N1 C9 C10 C15 . . . . -161.38(17) ?
    O3 C9 C10 C11 . . . . -158.13(18) ?
    N1 C9 C10 C11 . . . . 20.5(3) ?
    C15 C10 C11 C12 . . . . -0.1(3) ?
    C9 C10 C11 C12 . . . . 178.03(17) ?
    C10 C11 C12 C13 . . . . 0.6(3) ?
    C11 C12 C13 C14 . . . . 0.0(3) ?
    C11 C12 C13 C16 . . . . -179.77(18) ?
    C12 C13 C14 C15 . . . . -1.1(3) ?
    C16 C13 C14 C15 . . . . 178.62(18) ?
    C13 C14 C15 C10 . . . . 1.7(3) ?
    C11 C10 C15 C14 . . . . -1.1(3) ?
    C9 C10 C15 C14 . . . . -179.27(17) ?
loop_
    _geom_hbond_atom_site_label_D
    _geom_hbond_atom_site_label_H
    _geom_hbond_atom_site_label_A
    _geom_hbond_site_symmetry_A
    _geom_hbond_distance_DH
    _geom_hbond_distance_HA
    _geom_hbond_distance_DA
    _geom_hbond_angle_DHA
    N1 H1N1 O3 4_565 0.91 2.08 2.958(2) 162
    C7 H7A Cg1 0_655 0.97 2.74 3.603(3) 149
    C16 H16C Cg2 0_655 0.96 2.96 3.829(2) 151
