# Supplementary material for: N-[(1,3-Benzodioxol-5-yl)meth­yl]-4-methyl­benzamide: an analogue of capsaicin
Source: Acta Crystallogr Sect E Struct Rep Online. 2013 Feb 2;69(Pt 3):o332. doi: 10.1107/S1600536813002201 (PMC3588503; doi:10.1107/S1600536813002201)
Supplement: Supplementary file 2 [file e-69-0o332-Isup2.hkl]

#
# h,k,l, Fc-squared, Fo-squared, sigma(Fo-squared) and status flag
#
data_I
_shelx_title ' '
_shelx_refln_list_code          4
_shelx_F_calc_maximum       94.20
_exptl_crystal_F_000       568.00
_reflns_d_resolution_high  0.8108
 
loop_
 _symmetry_equiv_pos_as_xyz
 'x, y, z'
 '-x, y+1/2, -z+1/2'
 '-x, -y, -z'
 'x, -y-1/2, z-1/2'
 
_cell_length_a     4.9810
_cell_length_b    26.6520
_cell_length_c    10.0540
_cell_angle_alpha  90.000
_cell_angle_beta   92.139
_cell_angle_gamma  90.000
 
_shelx_F_squared_multiplier     1.000
 
loop_
 _refln_index_h
 _refln_index_k
 _refln_index_l
 _refln_F_squared_calc
 _refln_F_squared_meas
 _refln_F_squared_sigma
 _refln_observed_status
   1   0   0      568.47      533.54      6.27 o
   2   0   0     1119.83     1220.27     17.99 o
   3   0   0        4.50        2.55      1.08 o
   4   0   0       95.36       96.05      3.99 o
   5   0   0       78.40       77.87      5.26 o
   6   0   0        1.71       -2.92      4.02 o
   1   1   0     2585.81     2442.78     25.94 o
   2   1   0      804.48      806.09      8.17 o
   3   1   0      384.86      429.03      5.61 o
   4   1   0        9.02        8.63      1.63 o
   5   1   0       21.72       17.25      2.76 o
   6   1   0       50.37       61.96      5.81 o
   1   2   0     5836.90     5307.95     69.27 o
   2   2   0        8.52       10.15      0.45 o
   3   2   0        8.47        6.42      0.75 o
   4   2   0       58.28       57.72      2.48 o
   5   2   0       14.18       16.58      3.43 o
   6   2   0        0.16        2.64      3.60 o
   1   3   0      493.55      437.50      7.96 o
   2   3   0      456.55      409.57      7.15 o
   3   3   0      437.08      421.48      6.15 o
   4   3   0        9.33        8.65      1.53 o
   5   3   0        0.50       -0.75      2.48 o
   6   3   0       20.09       14.46      4.80 o
   0   4   0        2.45        2.09      0.32 o
   1   4   0      269.02      277.86      3.54 o
   2   4   0      384.04      390.50      6.46 o
   3   4   0      317.62      344.40      5.17 o
   4   4   0       68.32       67.81      3.82 o
   5   4   0        3.34       -1.04      2.32 o
   6   4   0       19.98       22.93      5.92 o
   1   5   0     4610.38     4342.46     95.42 o
   2   5   0      154.85      142.64      2.93 o
   3   5   0       19.54       18.14      1.47 o
   4   5   0       29.45       36.62      2.08 o
   5   5   0       17.01        9.59      2.41 o
   6   5   0        4.98        6.08      3.70 o
   0   6   0     1001.46      993.33     23.21 o
   1   6   0     5796.58     5388.26     97.16 o
   2   6   0      250.61      302.25      3.92 o
   3   6   0      110.49       97.61      2.64 o
   4   6   0       32.17       29.66      2.19 o
   5   6   0        0.00        3.89      2.14 o
   6   6   0        0.48       -3.35      5.70 o
   1   7   0     1352.46     1257.55     18.70 o
   2   7   0     2746.86     2970.82     32.99 o
   3   7   0      150.41      148.84      2.65 o
   4   7   0       49.31       55.46      2.51 o
   5   7   0        0.17       -1.37      3.12 o
   0   8   0      443.96      440.29      7.90 o
   1   8   0     1477.85     1495.21     40.68 o
   2   8   0        2.19        0.69      0.57 o
   3   8   0       28.13       27.95      0.86 o
   4   8   0       39.53       38.66      2.15 o
   5   8   0        0.90       -0.95      2.02 o
   1   9   0      128.57      104.39      1.89 o
   2   9   0     3774.06     3972.06     48.12 o
   3   9   0      121.15      111.22      2.28 o
   4   9   0        0.26        0.51      1.22 o
   5   9   0       19.24       20.46      2.90 o
   0  10   0      255.47      232.98      6.73 o
   1  10   0      303.13      301.25      4.12 o
   2  10   0      440.19      497.61      7.39 o
   3  10   0       11.04       10.68      0.88 o
   4  10   0        2.96        1.77      2.56 o
   5  10   0        6.60        5.05      2.29 o
   1  11   0      320.44      331.77      5.01 o
   2  11   0        7.28        3.11      1.47 o
   3  11   0       29.70       26.39      1.25 o
   4  11   0       24.10       24.02      2.19 o
   5  11   0        3.56        3.92      2.39 o
   0  12   0      152.45      132.56      7.74 o
   1  12   0      324.22      327.37      5.37 o
   2  12   0       99.81      120.46      7.44 o
   3  12   0        0.79        0.92      0.92 o
   4  12   0      120.93      114.38      4.63 o
   5  12   0        1.56        1.73      2.38 o
   1  13   0      235.68      236.04     15.36 o
   2  13   0        3.42        2.08      3.58 o
   3  13   0        5.45        5.88      1.12 o
   4  13   0       79.43       73.63      3.95 o
   5  13   0        1.98        0.94      5.86 o
   0  14   0       38.53       36.89      2.44 o
   1  14   0     1239.81     1310.90     34.18 o
   2  14   0      287.09      295.43      6.98 o
   3  14   0        3.22        0.92      1.29 o
   4  14   0       19.51       22.77      2.98 o
   5  14   0        1.50        3.92      2.64 o
   1  15   0      251.95      237.55      5.44 o
   2  15   0       15.37       13.19      1.87 o
   3  15   0        0.27       -1.65      1.65 o
   4  15   0       29.05       24.22      2.94 o
   5  15   0        0.49        1.98      3.38 o
   0  16   0     1420.41     1517.76     49.65 o
   1  16   0      110.96      117.89      3.82 o
   2  16   0        6.88        0.74      1.64 o
   3  16   0      345.12      402.49     12.51 o
   4  16   0       34.89       28.52      3.18 o
   5  16   0        0.03        5.13      3.68 o
   1  17   0       88.46       82.25      3.44 o
   2  17   0      187.97      208.81      5.48 o
   3  17   0       81.79       83.22      3.95 o
   4  17   0        0.05       -2.02      2.39 o
   5  17   0        6.76        5.49      5.66 o
   0  18   0       18.26       14.52      2.79 o
   1  18   0      257.58      266.81      7.09 o
   2  18   0        1.97        0.00      1.84 o
   3  18   0        2.53        1.30      1.49 o
   4  18   0       26.49       29.25      4.39 o
   1  19   0      142.69      141.65      4.83 o
   2  19   0       61.02       61.81      3.42 o
   3  19   0       15.09       15.03      1.78 o
   4  19   0        0.91        7.72      4.23 o
   5  19   0        2.23       -0.37      5.18 o
   0  20   0       11.99        6.43      2.41 o
   1  20   0       29.33       25.16      2.59 o
   2  20   0       63.41       54.78      3.42 o
   3  20   0       40.58       38.37      2.52 o
   4  20   0        3.45        6.98      2.72 o
   1  21   0       30.91       23.69      2.77 o
   2  21   0       49.26       44.12      2.88 o
   3  21   0        9.02        4.76      1.84 o
   4  21   0        0.07        4.59      2.96 o
   0  22   0       10.62       14.92      2.72 o
   1  22   0      130.19      131.82      5.29 o
   2  22   0       54.39       39.56      2.72 o
   3  22   0        1.82        1.30      2.04 o
   4  22   0        0.13        0.55      2.96 o
   1  23   0       14.04       13.60      2.21 o
   2  23   0       18.16       18.36      2.44 o
   3  23   0        6.49        4.24      2.24 o
   4  23   0       16.92       30.89      5.73 o
   0  24   0      411.57      491.20     14.42 o
   1  24   0       96.60      101.71      4.10 o
   2  24   0       27.18       24.62      2.55 o
   3  24   0        3.41        4.59      2.21 o
   4  24   0        4.48        0.92      3.86 o
   1  25   0       44.34       53.18      3.36 o
   2  25   0        2.15        1.65      2.76 o
   3  25   0        2.38       -0.18      2.79 o
   0  26   0      204.36      211.96      8.69 o
   1  26   0        0.77       -0.92      2.04 o
   2  26   0        1.04       -2.41      2.41 o
   3  26   0        0.30       -0.92      2.94 o
   1  27   0        0.78       -0.92      2.22 o
   2  27   0       16.25       11.03      3.51 o
   3  27   0        1.99        2.39      2.76 o
   0  28   0       72.42       84.97      6.50 o
   1  28   0       15.59       11.58      2.96 o
   2  28   0       15.18       21.11      3.12 o
   3  28   0        2.93        3.66      2.96 o
   1  29   0        9.25        8.97      2.76 o
   2  29   0       45.50       61.17      4.67 o
   0  30   0        0.63        2.55      4.02 o
   1  30   0       13.96       13.40      3.68 o
   2  30   0       26.25       20.98      3.73 o
   1  31   0        0.67       -1.65      2.76 o
   2  31   0        5.78        0.92      3.49 o
   0  32   0        0.11        4.02      4.24 o
   1  32   0       24.43       20.38      4.04 o
  -6   1   1        8.72       11.80      3.26 o
  -5   1   1        0.07       -0.42      2.21 o
  -4   1   1       65.87       60.54      2.52 o
  -3   1   1        1.06        2.24      0.45 o
  -2   1   1      114.16      105.44      1.38 o
  -1   1   1      135.68      151.33      1.65 o
   1   1   1     5768.36     5242.42     61.20 o
   2   1   1      221.39      184.83      1.94 o
   3   1   1        0.04        0.53      0.34 o
   4   1   1       19.17       17.72      1.49 o
   5   1   1       38.23       46.05      2.85 o
   6   1   1        0.19       -3.76      6.99 o
  -6   2   1        0.58        3.02      2.92 o
  -5   2   1       24.32       26.30      5.03 o
  -4   2   1       53.21       47.43      2.47 o
  -3   2   1        2.85        2.39      0.34 o
  -2   2   1       14.80       14.24      0.42 o
  -1   2   1     7997.43     6868.76    123.57 o
   1   2   1       14.17       15.56      0.38 o
   2   2   1        5.37        4.46      0.37 o
   3   2   1       97.95       99.62      1.80 o
   4   2   1       68.89       78.89      2.88 o
   5   2   1        0.11       -1.97      1.97 o
   6   2   1        0.00       -5.77      8.72 o
  -6   3   1        0.05        2.73      4.12 o
  -5   3   1       46.09       49.61      3.12 o
  -4   3   1       42.50       45.74      2.77 o
  -3   3   1       24.53       21.11      1.38 o
  -2   3   1      352.60      335.69      3.68 o
  -1   3   1        4.41        6.89      0.46 o
   0   3   1       31.93       33.87      0.72 o
   1   3   1     1968.50     1842.54     18.50 o
   2   3   1      442.01      492.18      4.87 o
   3   3   1        1.27        0.44      1.19 o
   4   3   1       29.41       27.26      2.09 o
   5   3   1       78.94       90.96      3.90 o
   6   3   1       16.26       25.44      6.13 o
  -6   4   1       27.69       21.27      4.45 o
  -5   4   1       30.14       33.08      4.11 o
  -4   4   1        7.81        5.94      1.53 o
  -3   4   1      317.00      323.78      9.06 o
  -2   4   1      161.17      143.03      1.93 o
  -1   4   1     8558.27     7458.34    161.55 o
   0   4   1     6318.68     5379.68    116.36 o
   2   4   1      512.01      486.79      4.85 o
   3   4   1       58.02       54.18      2.02 o
   4   4   1        0.46        3.32      1.57 o
   5   4   1       11.41       12.74      2.07 o
   6   4   1       16.63       11.14     11.69 o
  -6   5   1        0.00        3.65      3.56 o
  -5   5   1        0.16        1.57      1.96 o
  -4   5   1        1.09       -0.30      1.55 o
  -3   5   1       93.41      104.77      2.23 o
  -2   5   1      743.76      773.34      8.79 o
  -1   5   1     7512.75     6552.84    116.92 o
   0   5   1       44.68       34.77      0.80 o
   1   5   1     4653.38     4334.29     47.28 o
   2   5   1      237.88      269.52      2.98 o
   3   5   1      281.58      287.97      4.67 o
   4   5   1       32.09       31.46      2.04 o
   5   5   1        0.69       -0.33      1.89 o
   6   5   1       19.81       16.32      4.81 o
  -6   6   1        3.05        0.52      3.36 o
  -5   6   1       18.98       16.79      7.07 o
  -4   6   1       91.17       98.29      3.03 o
  -3   6   1        0.57        0.74      0.35 o
  -2   6   1        0.06       -0.18      0.39 o
  -1   6   1       34.46       29.76      0.82 o
   0   6   1     2594.82     2342.99     26.91 o
   1   6   1     1656.88     1533.69     19.11 o
   2   6   1       88.79       68.98      1.29 o
   3   6   1        1.26        0.97      0.66 o
   4   6   1        9.09        7.51      1.56 o
   5   6   1       11.56       12.20      3.00 o
  -5   7   1       15.10       11.50      2.40 o
  -4   7   1       23.54       19.64      1.95 o
  -3   7   1       16.83       15.81      1.92 o
  -2   7   1     1623.57     1711.72     18.98 o
  -1   7   1      740.53      755.35      8.96 o
   0   7   1      148.38      158.92      2.18 o
   1   7   1     1173.73      991.54     19.24 o
   2   7   1      920.90     1013.25     10.98 o
   3   7   1      714.02      761.24     24.98 o
   4   7   1        0.04        0.47      1.57 o
   5   7   1        3.36        0.78      2.04 o
  -5   8   1       27.80       30.41      3.05 o
  -4   8   1        1.42        4.26      2.49 o
  -3   8   1      174.21      177.90      5.90 o
  -2   8   1      384.46      338.29      4.75 o
  -1   8   1       27.54       30.72      0.90 o
   0   8   1      248.88      213.76      3.05 o
   1   8   1     1148.11     1142.81     16.06 o
   2   8   1      621.36      665.95     13.60 o
   3   8   1       45.87       52.59      1.38 o
   4   8   1        2.19        3.46      1.65 o
   5   8   1       11.36        7.40      2.11 o
  -5   9   1      103.67       98.34      4.65 o
  -4   9   1        0.72        0.11      1.48 o
  -3   9   1       86.34       99.26      2.70 o
  -2   9   1       46.48       49.04      1.46 o
  -1   9   1       60.81       55.64      1.32 o
   0   9   1       36.79       36.54      1.02 o
   1   9   1      128.60      117.21      2.20 o
   2   9   1     2082.67     2183.81     25.55 o
   3   9   1       81.18       89.27      2.06 o
   4   9   1       15.73       13.46      1.66 o
   5   9   1       18.33       13.91      4.58 o
  -5  10   1        0.33        1.39      3.04 o
  -4  10   1        8.67        8.82      2.02 o
  -3  10   1        4.46        3.66      0.94 o
  -2  10   1       83.77       94.09      1.97 o
  -1  10   1      724.89      824.86      9.53 o
   0  10   1      574.28      551.19      7.31 o
   1  10   1     1451.44     1571.51     16.66 o
   2  10   1       14.25       14.32      1.04 o
   3  10   1        5.05        5.65      2.04 o
   4  10   1       48.96       49.18      2.32 o
   5  10   1        0.01        1.43      2.71 o
  -5  11   1       12.63       14.22      3.38 o
  -4  11   1        8.30        2.02      1.65 o
  -3  11   1       43.27       36.71      1.80 o
  -2  11   1       87.40       83.95      1.65 o
  -1  11   1     1157.06     1199.52     13.50 o
   0  11   1        1.77        2.19      0.70 o
   1  11   1     2083.23     2417.42     25.80 o
   2  11   1       13.01        7.43      1.01 o
   3  11   1      308.01      327.21     13.52 o
   4  11   1        5.59        6.60      1.71 o
   5  11   1       32.56       37.49      4.14 o
  -5  12   1        0.88       -2.69      2.69 o
  -4  12   1        0.29        0.92      1.67 o
  -3  12   1        0.40       -0.37      0.92 o
  -2  12   1      164.48      170.08      3.91 o
  -1  12   1      165.63      165.19      2.50 o
   0  12   1      105.46      119.33      2.27 o
   1  12   1       23.03       25.81      0.96 o
   2  12   1       32.85       32.44      2.53 o
   3  12   1        3.30        2.22      0.94 o
   4  12   1        4.41        3.48      1.49 o
   5  12   1        0.95       -0.14      2.71 o
  -5  13   1       11.67       14.42      4.31 o
  -4  13   1       37.68       43.59      3.22 o
  -3  13   1      168.60      187.81      4.08 o
  -2  13   1      213.96      204.25      4.43 o
  -1  13   1       34.70       30.76      1.26 o
   0  13   1      199.37      215.51      3.78 o
   1  13   1        6.47        9.69      1.21 o
   2  13   1      325.91      313.49      6.48 o
   3  13   1       25.26       22.25      1.41 o
   4  13   1      189.19      209.20      7.06 o
   5  13   1        9.78        9.06      3.01 o
  -5  14   1        9.15        7.25      3.43 o
  -4  14   1        7.09       10.14      3.29 o
  -3  14   1       83.26       80.28      2.66 o
  -2  14   1       57.94       52.41      2.15 o
  -1  14   1       93.88      109.58      4.82 o
   0  14   1       95.34       72.63      3.57 o
   1  14   1      253.88      280.36      6.00 o
   2  14   1       61.95       59.75      5.26 o
   3  14   1        0.36       -0.55      1.12 o
   4  14   1       28.09       40.94      3.47 o
   5  14   1        3.03        4.47      3.49 o
  -5  15   1        3.94        6.71      8.01 o
  -4  15   1        0.88       -1.65      2.41 o
  -3  15   1       55.41       59.08      2.92 o
  -2  15   1       70.78       64.40      2.61 o
  -1  15   1        0.11       -0.37      1.47 o
   0  15   1      173.43      163.94      5.71 o
   1  15   1      189.01      189.06     11.67 o
   2  15   1      105.91       96.42      7.35 o
   3  15   1        7.03        4.59      1.45 o
   4  15   1       18.50       13.60      2.41 o
   5  15   1        5.05        7.29      3.44 o
  -5  16   1       18.85        7.21      6.96 o
  -4  16   1        0.49        1.30      2.77 o
  -3  16   1       49.41       47.61      2.63 o
  -2  16   1       29.44       17.44      2.04 o
  -1  16   1      344.57      370.51      7.31 o
   0  16   1      100.01       96.58      5.59 o
   1  16   1       32.96       26.39      1.67 o
   2  16   1      121.43      133.70      4.08 o
   3  16   1        0.28       -0.37      1.47 o
   4  16   1        0.05       -1.65      2.41 o
   5  16   1        3.37        4.02      3.86 o
  -5  17   1        1.54        1.65      4.23 o
  -4  17   1       11.46        9.39      2.57 o
  -3  17   1       73.54       72.47      3.00 o
  -2  17   1        1.92        2.92      1.67 o
  -1  17   1       94.24       92.89      3.66 o
   0  17   1       60.55       63.10      4.96 o
   1  17   1       84.30       96.32      3.20 o
   2  17   1        1.77        0.55      1.29 o
   3  17   1       59.19       51.62      3.31 o
   4  17   1        0.00       -2.22      2.22 o
   5  17   1        1.27        1.84      5.51 o
  -5  18   1        3.83        1.08      3.84 o
  -4  18   1       11.48       11.21      2.90 o
  -3  18   1       36.10       45.57      2.92 o
  -2  18   1        3.72        1.65      1.47 o
  -1  18   1        3.20        5.88      1.64 o
   0  18   1      612.05      667.53     14.72 o
   1  18   1       15.13       16.54      1.87 o
   2  18   1      142.65      154.52      5.05 o
   3  18   1        0.42       -0.18      1.67 o
   4  18   1        3.48        6.08      2.61 o
   5  18   1        1.35       15.67      6.98 o
  -5  19   1        8.89       11.39      5.13 o
  -4  19   1        0.15        0.00      1.84 o
  -3  19   1       71.86       97.64      5.09 o
  -2  19   1       79.96       69.73      3.62 o
  -1  19   1      214.43      217.91      5.60 o
   0  19   1       30.60       33.66      2.52 o
   1  19   1        5.25        4.59      1.62 o
   2  19   1        4.89        4.76      1.65 o
   3  19   1       10.12        6.98      1.86 o
   4  19   1        6.84        3.86      3.31 o
  -4  20   1       13.23       11.76      3.34 o
  -3  20   1       57.07       45.02      3.27 o
  -2  20   1        0.05        1.84      2.02 o
  -1  20   1        1.76        2.39      1.47 o
   0  20   1       23.54       18.36      1.97 o
   1  20   1      205.46      217.91      5.60 o
   2  20   1       27.29       29.99      2.37 o
   3  20   1       65.04       52.00      3.12 o
   4  20   1       34.69       30.74      4.67 o
  -4  21   1        3.50        1.45      2.90 o
  -3  21   1       15.17        8.97      2.04 o
  -2  21   1        6.13        4.41      2.06 o
  -1  21   1       28.49       31.04      2.72 o
   0  21   1      126.30      123.26      4.52 o
   1  21   1        0.30        1.08      1.64 o
   2  21   1       80.26       69.73      3.62 o
   3  21   1       86.69       77.40      4.06 o
   4  21   1       15.62       20.25      3.66 o
  -4  22   1        1.86       -1.84      3.68 o
  -3  22   1        0.91        0.37      2.22 o
  -2  22   1       21.90       18.36      2.21 o
  -1  22   1      112.22      107.53      4.50 o
   0  22   1      233.25      262.84      7.48 o
   1  22   1       52.33       52.99      2.96 o
   2  22   1       35.33       33.98      3.16 o
   3  22   1        3.57        2.22      2.22 o
   4  22   1        9.52        7.86      3.12 o
  -4  23   1        8.10       10.33      3.49 o
  -3  23   1       15.93       16.87      2.90 o
  -2  23   1       89.78       87.48      4.06 o
  -1  23   1      234.56      273.05      8.07 o
   0  23   1       89.52       95.26      4.50 o
   1  23   1       64.28       63.96      3.03 o
   2  23   1        1.47       -1.65      1.86 o
   3  23   1        0.53        1.08      2.19 o
   4  23   1        0.14        2.55      3.47 o
  -4  24   1        3.96        2.74      4.04 o
  -3  24   1        0.04       -0.74      2.21 o
  -2  24   1       69.56       59.08      3.33 o
  -1  24   1       27.06       21.87      2.41 o
   0  24   1      108.44      105.58      4.47 o
   1  24   1       17.28       13.60      2.59 o
   2  24   1        1.06        2.39      2.22 o
   3  24   1        6.00        4.76      2.19 o
   4  24   1        6.14        3.31      3.69 o
  -3  25   1        0.44        2.02      2.59 o
  -2  25   1        3.55        4.94      2.41 o
  -1  25   1      212.96      258.02      6.96 o
   0  25   1      106.66      114.09      4.63 o
   1  25   1        0.01        1.30      2.04 o
   2  25   1        8.05        8.10      2.55 o
   3  25   1        0.01        0.00      1.84 o
  -3  26   1        9.42       18.23      3.12 o
  -2  26   1       12.79       11.58      2.77 o
  -1  26   1        2.09        4.41      2.22 o
   0  26   1       34.41       38.88      2.87 o
   1  26   1       12.84       13.80      2.72 o
   2  26   1        0.11        0.00      1.84 o
   3  26   1        0.08        1.45      2.55 o
  -3  27   1        0.62       -2.22      3.31 o
  -2  27   1       51.36       57.62      4.12 o
  -1  27   1        0.04       -2.02      2.21 o
   0  27   1       28.40       33.19      3.44 o
   1  27   1        9.06        5.31      2.55 o
   2  27   1       13.20       16.21      2.74 o
   3  27   1        0.33        3.49      3.29 o
  -3  28   1        4.71        8.65      3.68 o
  -2  28   1        0.02        2.92      2.55 o
  -1  28   1      140.28      159.95      6.17 o
   0  28   1      138.65      160.63      6.19 o
   1  28   1       69.80       78.59      4.32 o
   2  28   1        6.29        7.86      2.96 o
   3  28   1        1.58        4.02      2.94 o
  -2  29   1        3.05        6.23      3.11 o
  -1  29   1       53.52       57.22      4.10 o
   0  29   1        2.12        0.18      2.59 o
   1  29   1       36.70       36.71      3.45 o
   2  29   1        4.15        3.11      2.92 o
  -2  30   1        0.07        6.23      3.31 o
  -1  30   1       30.38       26.96      3.51 o
   0  30   1        0.70        1.08      2.74 o
   1  30   1        1.22       -0.18      2.59 o
   2  30   1       17.91       16.87      3.34 o
  -2  31   1        0.44        3.66      3.31 o
  -1  31   1        0.10       -0.37      2.77 o
   0  31   1        3.14        6.08      3.14 o
   1  31   1       34.37       35.41      3.88 o
  -1  32   1       12.14        8.25      2.96 o
   0  32   1        0.04       -3.29      3.29 o
   1  32   1        0.47        0.37      3.51 o
  -6   0   2        6.80       12.13      5.66 o
  -5   0   2        5.83        2.22      2.96 o
  -4   0   2      237.92      257.16      6.52 o
  -3   0   2      174.89      187.44      4.08 o
  -2   0   2       54.42       59.90      1.47 o
  -1   0   2     2803.49     2890.24     40.81 o
   1   0   2      194.76      183.75      2.57 o
   2   0   2      189.79      175.39      2.87 o
   3   0   2        2.53        3.31      0.53 o
   4   0   2      104.16      109.79      4.54 o
   5   0   2        3.01        6.78      2.76 o
   6   0   2       13.19        9.22      6.84 o
  -6   1   2       21.58       18.38      3.81 o
  -5   1   2        6.67       10.37      3.79 o
  -4   1   2        7.34        8.65      0.84 o
  -3   1   2       12.78       11.12      0.64 o
  -2   1   2      201.83      200.28      2.44 o
  -1   1   2       52.45       60.45      0.95 o
   0   1   2     3152.44     2649.51     41.93 o
   1   1   2     4509.50     4179.02     38.90 o
   2   1   2        5.33        4.81      0.29 o
   3   1   2       82.08       96.72      1.51 o
   4   1   2        8.95        7.65      1.42 o
   5   1   2      175.66      207.15      5.81 o
   6   1   2        8.42        1.37      5.43 o
  -6   2   2        1.01        2.57      3.56 o
  -5   2   2        7.60        4.25      2.21 o
  -4   2   2       21.16       18.35      1.34 o
  -3   2   2       37.59       37.40      1.49 o
  -2   2   2       34.20       33.91      1.19 o
  -1   2   2        2.50        3.61      0.31 o
   0   2   2       38.32       27.63      0.68 o
   1   2   2     8383.16     7367.08    180.84 o
   2   2   2      484.99      486.85      4.60 o
   3   2   2        1.59        0.55      0.37 o
   4   2   2       11.42        7.36      2.32 o
   5   2   2        0.01        2.14      2.55 o
   6   2   2        0.72       -4.35      5.25 o
  -6   3   2       19.55       30.54      6.32 o
  -5   3   2        0.99       -2.85      2.85 o
  -4   3   2       25.06       23.90      1.50 o
  -3   3   2      229.79      217.72      3.11 o
  -2   3   2        1.01        0.46      0.63 o
  -1   3   2     8874.03     8016.28    123.58 o
   0   3   2      155.82      168.28      2.23 o
   1   3   2     2697.09     2751.81     26.09 o
   2   3   2      677.62      694.68      6.81 o
   3   3   2       45.70       56.22      2.23 o
   4   3   2        9.18        8.57      1.63 o
   5   3   2        1.81        0.15      1.95 o
  -6   4   2       13.64       10.14      4.89 o
  -5   4   2       16.70       17.37      2.68 o
  -4   4   2        0.17       -0.25      1.06 o
  -3   4   2      344.38      384.22      5.06 o
  -2   4   2      139.66      132.60      1.99 o
  -1   4   2     1477.79     1355.98     15.53 o
   0   4   2       34.29       31.95      0.65 o
   1   4   2     1470.66     1362.51     13.79 o
   2   4   2      886.05      889.77      8.58 o
   3   4   2      153.80      148.39      1.97 o
   4   4   2       91.37       96.30      3.18 o
   5   4   2        6.17        5.98      2.66 o
  -6   5   2        0.28       -2.61      3.40 o
  -5   5   2       94.34       97.13      4.53 o
  -4   5   2        3.30        0.66      0.87 o
  -3   5   2       89.78      105.57      2.16 o
  -2   5   2       15.24       11.95      0.66 o
  -1   5   2       51.95       42.46      0.93 o
   0   5   2      313.24      291.30      3.75 o
   1   5   2       15.46       17.70      0.63 o
   2   5   2      227.18      235.41      3.33 o
   3   5   2       13.04       13.28      0.64 o
   4   5   2       20.30       20.69      1.75 o
   5   5   2       11.28       13.08      3.24 o
  -5   6   2        6.78       10.69      2.59 o
  -4   6   2       37.65       41.55      1.85 o
  -3   6   2        3.75        3.27      0.70 o
  -2   6   2     1183.54     1213.44     13.68 o
  -1   6   2     1063.84     1044.43     11.72 o
   0   6   2      220.95      209.20      2.77 o
   1   6   2       10.25       10.53      0.53 o
   2   6   2      114.59      114.25      1.85 o
   3   6   2       21.21       17.61      0.85 o
   4   6   2        3.29        7.16      1.62 o
   5   6   2        1.96        1.27      3.11 o
  -5   7   2        0.82        2.23      2.19 o
  -4   7   2       45.65       44.14      1.42 o
  -3   7   2      104.13      112.18      2.48 o
  -2   7   2      365.70      337.37      4.57 o
  -1   7   2       83.01       88.49      1.62 o
   0   7   2      303.67      328.71      4.17 o
   1   7   2      272.25      263.28      3.42 o
   2   7   2     1333.14     1514.28     15.28 o
   3   7   2        8.22        9.19      0.83 o
   4   7   2        3.14        2.95      1.70 o
   5   7   2        0.36        4.61      2.56 o
  -5   8   2        0.08       -1.37      2.25 o
  -4   8   2      277.22      318.39     14.66 o
  -3   8   2       26.20       27.68      1.33 o
  -2   8   2        3.33        0.57      0.74 o
  -1   8   2      241.96      242.74      3.42 o
   0   8   2     2457.41     2350.41     26.95 o
   1   8   2        0.42        0.00      0.39 o
   2   8   2        1.57        0.00      0.52 o
   3   8   2      958.13     1060.46     28.95 o
   4   8   2       25.23       23.52      2.02 o
   5   8   2        0.01        1.09      4.95 o
  -5   9   2        2.99        7.23      2.66 o
  -4   9   2       15.06       14.52      1.13 o
  -3   9   2       72.48       67.25      1.92 o
  -2   9   2     2481.89     2555.78     29.55 o
  -1   9   2      474.17      488.22      6.35 o
   0   9   2     1317.27     1260.21     15.21 o
   1   9   2      634.31      657.11      8.10 o
   2   9   2      864.19      876.93     10.49 o
   3   9   2       64.13       49.72      1.88 o
   4   9   2       10.55        7.82      2.20 o
   5   9   2       26.11       28.16      3.87 o
  -5  10   2       14.37       10.26     10.12 o
  -4  10   2       37.28       40.73      1.94 o
  -3  10   2        4.83        2.83      1.84 o
  -2  10   2        5.54        5.48      0.91 o
  -1  10   2      388.55      371.21      4.98 o
   0  10   2       95.66       92.51      1.93 o
   1  10   2      670.18      762.28      9.25 o
   2  10   2       33.45       27.11      1.55 o
   3  10   2        0.44       -0.86      0.86 o
   4  10   2       16.86       13.09      1.93 o
   5  10   2        0.11       -2.74      2.74 o
  -5  11   2       11.36        9.40      2.58 o
  -4  11   2        0.03       -0.37      1.67 o
  -3  11   2        6.31        4.67      0.97 o
  -2  11   2      357.54      349.46      6.20 o
  -1  11   2        3.62        3.13      0.61 o
   0  11   2     1240.79     1330.41     15.72 o
   1  11   2      680.04      742.37      9.40 o
   2  11   2     1271.55     1314.81     18.55 o
   3  11   2      138.31      160.98      4.47 o
   4  11   2        9.62        6.39      1.56 o
   5  11   2        0.53        4.20      3.89 o
  -5  12   2        4.38        6.59      3.96 o
  -4  12   2       97.70       92.89      4.70 o
  -3  12   2      916.46      962.53     14.31 o
  -2  12   2       85.37       86.29      2.54 o
  -1  12   2      995.29      999.51     13.17 o
   0  12   2       22.64       28.00      1.17 o
   1  12   2      579.25      620.24      9.08 o
   2  12   2      173.85      185.64      3.55 o
   3  12   2       60.03       63.46      8.96 o
   4  12   2       28.49       24.59      2.23 o
   5  12   2        0.70       -2.11      3.38 o
  -5  13   2        0.11       -2.34      2.34 o
  -4  13   2      124.98      129.65      5.26 o
  -3  13   2        0.63       -0.37      0.92 o
  -2  13   2      129.17      141.13      3.86 o
  -1  13   2       21.92       18.80      1.55 o
   0  13   2      297.27      307.21      6.05 o
   1  13   2       35.57       26.55      1.21 o
   2  13   2       71.11       83.28      2.53 o
   3  13   2      249.87      244.70      7.20 o
   4  13   2        6.92        5.13      2.02 o
   5  13   2        2.40        0.42      3.38 o
  -5  14   2        0.64        2.04      2.73 o
  -4  14   2       12.80       12.72      3.09 o
  -3  14   2      300.79      316.29      7.24 o
  -2  14   2      324.89      343.16      6.50 o
  -1  14   2        3.11        6.35      1.17 o
   0  14   2      150.71      161.22      3.56 o
   1  14   2      379.92      450.90      8.55 o
   2  14   2        0.49        0.21      1.00 o
   3  14   2        2.16        5.31      1.82 o
   4  14   2        0.45        1.08      1.84 o
   5  14   2        7.76        1.47      3.03 o
  -5  15   2        7.50        4.03      2.73 o
  -4  15   2        5.56       -3.69      3.69 o
  -3  15   2       82.46       83.48      3.22 o
  -2  15   2      537.96      601.06     15.85 o
  -1  15   2       74.36       70.28      2.55 o
   0  15   2      133.26      121.14      3.94 o
   1  15   2       16.95       16.67      1.62 o
   2  15   2      184.84      210.19      5.05 o
   3  15   2       61.45       67.69      3.34 o
   4  15   2       50.52       42.69      3.55 o
   5  15   2        2.97        2.96      3.10 o
  -5  16   2        0.74        5.71      6.98 o
  -4  16   2        6.37        5.49      2.54 o
  -3  16   2       65.31       59.59      2.58 o
  -2  16   2      150.49      160.63      5.16 o
  -1  16   2       58.00       51.81      4.82 o
   0  16   2      709.07      756.11     18.98 o
   1  16   2       75.84       66.21      2.57 o
   2  16   2      166.27      174.76      5.95 o
   3  16   2       37.86       36.22      2.94 o
   4  16   2       45.46       41.45      3.31 o
   5  16   2        0.00       -2.92      5.15 o
  -5  17   2        0.31       -3.49      5.53 o
  -4  17   2       20.05       19.53      3.12 o
  -3  17   2        1.70        3.14      1.62 o
  -2  17   2      170.70      170.41      4.59 o
  -1  17   2        0.52       -1.37      1.37 o
   0  17   2      358.33      378.70      9.07 o
   1  17   2       43.19       41.52      2.83 o
   2  17   2      200.47      220.72      7.64 o
   3  17   2       75.62       64.61      3.49 o
   4  17   2        3.58       -1.08      2.55 o
   5  17   2        1.57        0.92      5.16 o
  -5  18   2        0.04        0.18      3.90 o
  -4  18   2       14.26       11.39      2.92 o
  -3  18   2       10.30       11.76      2.43 o
  -2  18   2      330.17      328.47      7.37 o
  -1  18   2        3.21        2.26      1.39 o
   0  18   2      169.13      177.19      6.76 o
   1  18   2      141.86      149.57      4.66 o
   2  18   2       28.65       25.28      2.19 o
   3  18   2       44.80       48.55      3.40 o
   4  18   2        1.38        2.02      3.12 o
   5  18   2        0.92       -2.02      5.51 o
  -4  19   2        5.22        0.92      2.77 o
  -3  19   2        6.92        4.76      2.00 o
  -2  19   2       85.84       93.42      3.68 o
  -1  19   2      344.44      346.12      7.46 o
   0  19   2       23.49       21.94      2.64 o
   1  19   2      106.35      103.24      5.64 o
   2  19   2        0.16        1.45      1.84 o
   3  19   2        2.13        6.43      1.86 o
   4  19   2        2.06        4.94      2.96 o
  -4  20   2        1.84        1.65      3.31 o
  -3  20   2       58.34       63.74      3.03 o
  -2  20   2       21.37       22.38      2.19 o
  -1  20   2       13.89       12.90      6.45 o
   0  20   2      129.19      125.36      9.82 o
   1  20   2      168.99      151.75      4.34 o
   2  20   2       30.40       35.24      2.90 o
   3  20   2       10.58        7.86      1.82 o
   4  20   2        3.51        0.18      2.79 o
  -4  21   2        6.62        6.23      4.39 o
  -3  21   2        0.93        0.92      2.22 o
  -2  21   2       21.52       18.58      2.33 o
  -1  21   2      289.52      296.31      8.79 o
   0  21   2       82.65       80.65      3.35 o
   1  21   2      179.31      192.29      6.01 o
   2  21   2       11.10       10.14      1.82 o
   3  21   2        5.41        4.59      2.04 o
   4  21   2        2.05       -0.55      2.77 o
  -4  22   2       12.09        8.25      3.51 o
  -3  22   2        5.84        1.65      1.86 o
  -2  22   2      111.54      105.29      4.17 o
  -1  22   2        6.94        8.37      2.77 o
   0  22   2       23.32       21.75      3.76 o
   1  22   2       19.61       21.87      2.54 o
   2  22   2       24.65       22.25      2.55 o
   3  22   2        6.99        5.88      2.24 o
   4  22   2        0.07        1.84      3.12 o
  -4  23   2       17.54       13.60      3.90 o
  -3  23   2       12.37       13.80      2.72 o
  -2  23   2        0.74        0.55      1.84 o
  -1  23   2      577.08      653.60     15.95 o
   0  23   2      111.55      110.65      3.99 o
   1  23   2        1.24        2.02      1.86 o
   2  23   2       18.16       13.01      2.35 o
   3  23   2        0.62        1.65      2.21 o
   4  23   2        0.08       -1.84      3.12 o
  -4  24   2       15.62       10.68      3.90 o
  -3  24   2        3.70        2.92      2.74 o
  -2  24   2        1.50        3.86      2.02 o
  -1  24   2      241.59      265.04      7.06 o
   0  24   2      349.09      409.05      9.32 o
   1  24   2       16.11       18.71      2.57 o
   2  24   2        2.21        0.00      1.84 o
   3  24   2        0.31        1.65      2.21 o
   4  24   2        0.65        2.02      3.66 o
  -3  25   2        1.89        3.86      2.55 o
  -2  25   2        7.37        6.63      2.37 o
  -1  25   2       60.21       65.05      3.93 o
   0  25   2       51.86       57.83      3.31 o
   1  25   2        2.78       -0.74      2.21 o
   2  25   2        1.82       -0.55      2.22 o
   3  25   2        1.66        3.31      2.76 o
  -3  26   2        2.72        1.45      2.55 o
  -2  26   2        0.92        2.02      2.59 o
  -1  26   2       11.23       17.66      3.07 o
   0  26   2        2.62        3.49      2.39 o
   1  26   2        4.75        2.74      2.37 o
   2  26   2        0.26        0.18      2.59 o
   3  26   2        0.47        0.00      1.84 o
  -3  27   2        0.03       -0.37      2.96 o
  -2  27   2        7.18        4.59      2.96 o
  -1  27   2       27.76       21.74      2.54 o
   0  27   2       30.37       33.04      2.96 o
   1  27   2       11.51        9.22      2.55 o
   2  27   2        0.02        2.92      3.11 o
   3  27   2        1.20       -2.94      2.94 o
  -3  28   2       20.56       15.23      4.02 o
  -2  28   2        0.75       -3.31      3.31 o
  -1  28   2        0.31        0.37      2.22 o
   0  28   2        0.28       -2.22      2.59 o
   1  28   2        2.48        0.55      2.59 o
   2  28   2        7.66        7.35      3.45 o
   3  28   2        0.02       -0.92      3.31 o
  -2  29   2       11.17       12.13      3.12 o
  -1  29   2       41.96       41.29      3.31 o
   0  29   2        0.00        0.18      2.98 o
   1  29   2        2.04        0.18      2.79 o
   2  29   2        0.19       -2.74      2.74 o
  -2  30   2       38.92       37.54      3.99 o
  -1  30   2        5.46        6.43      2.54 o
   0  30   2        7.86        0.55      3.31 o
   1  30   2        0.85        6.98      2.94 o
   2  30   2        5.01        0.74      2.92 o
  -1  31   2       14.09       11.21      2.72 o
   0  31   2        6.92        5.70      2.90 o
   1  31   2        2.76       -2.39      2.76 o
  -1  32   2        1.02       -2.22      2.96 o
   0  32   2        0.01       -0.18      2.98 o
  -6   1   3        1.10       -0.05      3.68 o
  -5   1   3        4.97        3.66      2.25 o
  -4   1   3        0.39       -0.72      0.97 o
  -3   1   3        3.76        1.76      0.60 o
  -2   1   3     1176.27     1361.48     13.38 o
  -1   1   3        0.08        0.86      0.33 o
   0   1   3      285.32      241.97      4.61 o
   1   1   3      274.38      279.11      2.71 o
   2   1   3       91.05       96.05      1.32 o
   3   1   3        9.75        7.04      0.57 o
   4   1   3       25.40       23.04      1.70 o
   5   1   3        0.82       -1.00      2.77 o
  -6   2   3        0.07        3.69      4.15 o
  -5   2   3        3.61        5.28      2.25 o
  -4   2   3      100.04       94.02      2.50 o
  -3   2   3       88.67       86.34      1.96 o
  -2   2   3      322.71      290.42      3.42 o
  -1   2   3       55.18       60.61      1.21 o
   0   2   3       50.44       46.81      1.10 o
   1   2   3       87.88       98.20      1.22 o
   2   2   3      153.64      158.40      2.04 o
   3   2   3        2.09        1.98      0.92 o
   4   2   3       93.42       87.12      2.77 o
   5   2   3       13.81       14.60      3.12 o
  -5   3   3       21.19       22.67      3.05 o
  -4   3   3        1.52        1.91      0.89 o
  -3   3   3       77.59       79.80      1.79 o
  -2   3   3       16.31       17.11      1.12 o
  -1   3   3      825.57      865.27     10.15 o
   0   3   3      805.24      747.17     10.48 o
   1   3   3      165.79      173.60      2.27 o
   2   3   3      491.60      568.66      8.40 o
   3   3   3        1.05        1.08      0.52 o
   4   3   3      267.96      314.27      6.70 o
   5   3   3       13.52        7.01      6.99 o
  -5   4   3       10.66        7.44      4.59 o
  -4   4   3       87.56       95.17      6.62 o
  -3   4   3      400.04      413.44      5.85 o
  -2   4   3        8.62        6.53      0.64 o
  -1   4   3      324.63      305.78      4.02 o
   0   4   3      602.20      579.28      6.92 o
   1   4   3       27.83       29.92      0.78 o
   2   4   3      210.50      208.80      2.49 o
   3   4   3       88.50       96.45      1.88 o
   4   4   3      251.02      287.02      6.40 o
   5   4   3       32.93       35.44      4.92 o
  -5   5   3       22.26       17.27      5.01 o
  -4   5   3       13.86       15.05      1.43 o
  -3   5   3        1.77        0.96      0.71 o
  -2   5   3      290.41      332.82      4.72 o
  -1   5   3     2372.93     2304.44     26.21 o
   0   5   3     2341.13     2281.32     25.63 o
   1   5   3      251.58      267.47      3.13 o
   2   5   3      682.39      710.61      7.40 o
   3   5   3       97.41       97.73      1.98 o
   4   5   3        5.37        3.37      1.62 o
   5   5   3        0.37       -3.24      8.08 o
  -5   6   3        5.99        5.27      2.85 o
  -4   6   3       34.93       38.71      1.70 o
  -3   6   3       20.69       19.63      1.90 o
  -2   6   3       21.58       21.99      1.14 o
  -1   6   3       46.54       43.49      1.01 o
   0   6   3      262.23      257.38      3.38 o
   1   6   3      384.18      374.89      4.03 o
   2   6   3      722.97      736.57      7.53 o
   3   6   3        8.81        8.39      0.81 o
   4   6   3       61.34       62.33      3.56 o
   5   6   3        0.04       -2.17      3.70 o
  -5   7   3        1.25       -1.82      2.30 o
  -4   7   3        7.30        9.60      1.19 o
  -3   7   3       54.39       50.33      1.70 o
  -2   7   3      164.84      149.33      2.58 o
  -1   7   3     1464.33     1549.34     17.72 o
   0   7   3     1051.61     1116.98     13.45 o
   1   7   3       23.16       20.82      0.74 o
   2   7   3     2216.56     2406.12     25.54 o
   3   7   3       43.17       44.27      1.34 o
   4   7   3        0.13       -1.85      1.85 o
   5   7   3        2.75        3.54      2.43 o
  -5   8   3       44.86       52.48      5.56 o
  -4   8   3       16.26       14.71      1.32 o
  -3   8   3       50.57       44.56      1.83 o
  -2   8   3      925.47      914.24     15.99 o
  -1   8   3      891.06      898.86     10.62 o
   0   8   3      389.06      406.14      5.21 o
   1   8   3        1.21        1.30      0.44 o
   2   8   3      624.99      620.42      8.11 o
   3   8   3      126.83      133.42      3.45 o
   4   8   3       21.37       22.53      2.74 o
   5   8   3       14.05       15.19      9.11 o
  -5   9   3        4.13        7.80      2.78 o
  -4   9   3       45.00       45.52      3.99 o
  -3   9   3        7.85        8.21      1.18 o
  -2   9   3      481.43      473.35     10.63 o
  -1   9   3       94.20       81.21      1.63 o
   0   9   3      226.89      207.83      3.04 o
   1   9   3       59.80       61.59      1.51 o
   2   9   3      402.80      411.69      7.72 o
   3   9   3      667.61      756.96     10.51 o
   4   9   3       18.23       17.12      2.37 o
   5   9   3        3.54        1.62      4.67 o
  -5  10   3        5.16        9.18      3.13 o
  -4  10   3      344.24      413.15      9.43 o
  -3  10   3       98.07      107.55      3.90 o
  -2  10   3      222.62      241.22      4.31 o
  -1  10   3       26.01       30.63      1.22 o
   0  10   3       53.71       53.67      1.41 o
   1  10   3      251.71      264.82      4.37 o
   2  10   3        4.86        5.34      0.77 o
   3  10   3      140.63      153.97      3.39 o
   4  10   3       48.27       55.18      6.65 o
   5  10   3        5.86       14.00      5.88 o
  -5  11   3        4.61        3.83      2.94 o
  -4  11   3       35.91       33.98      2.54 o
  -3  11   3       17.77       17.31      3.00 o
  -2  11   3      258.55      242.07      4.56 o
  -1  11   3      132.29      130.14      2.73 o
   0  11   3       37.05       28.73      1.22 o
   1  11   3      184.22      181.58      6.18 o
   2  11   3       32.62       27.74      1.41 o
   3  11   3      238.36      261.09      6.14 o
   5  11   3       17.88       18.01      6.56 o
  -5  12   3       18.48       30.63      4.29 o
  -4  12   3        0.78        0.55      1.84 o
  -3  12   3      415.63      447.61      9.28 o
  -2  12   3       36.97       33.46      1.73 o
  -1  12   3      245.07      271.88      6.91 o
   0  12   3      626.40      674.08     12.18 o
   1  12   3       51.31       47.24      4.14 o
   2  12   3      179.25      195.12      4.68 o
   3  12   3       17.04       14.36      1.60 o
   4  12   3       27.42       19.64      2.76 o
   5  12   3        3.53        0.18      5.57 o
  -5  13   3        2.86        3.38      2.60 o
  -4  13   3       63.13       54.98      2.81 o
  -3  13   3        6.90        1.43      1.55 o
  -2  13   3       25.54       22.71      1.65 o
  -1  13   3       17.78       15.78      1.94 o
   0  13   3        0.93        2.47      1.04 o
   1  13   3      121.51      123.75      3.08 o
   2  13   3       79.34       64.83      2.69 o
   3  13   3        7.27        7.99      1.92 o
   4  13   3       66.55       52.41      3.73 o
   5  13   3        1.26       -4.41      4.41 o
  -5  14   3        0.68       -3.51      3.51 o
  -4  14   3        3.72        5.70      2.21 o
  -3  14   3       90.87       85.98      5.62 o
  -2  14   3        0.01        1.92      1.75 o
  -1  14   3      368.13      411.06      7.76 o
   0  14   3      155.26      158.97      3.84 o
   1  14   3      634.53      666.13     11.87 o
   2  14   3       30.03       18.85      2.05 o
   3  14   3        2.87        1.85      1.31 o
   4  14   3        1.92        2.74      2.74 o
   5  14   3        0.03        4.41      5.35 o
  -5  15   3       10.10        7.97      4.01 o
  -4  15   3        2.59        1.30      2.41 o
  -3  15   3       51.08       41.18      2.48 o
  -2  15   3       10.34        9.13      1.57 o
  -1  15   3        0.05        0.89      1.46 o
   0  15   3      114.94      118.33      6.62 o
   1  15   3      487.50      537.20     11.61 o
   2  15   3      129.09      122.42     11.59 o
   3  15   3        4.33        3.29      1.32 o
   4  15   3       15.19       16.32      3.73 o
   5  15   3        1.29       -0.55      3.49 o
  -5  16   3        5.27        4.94      6.21 o
  -4  16   3       41.53       39.59      3.12 o
  -3  16   3       70.74       68.83      3.13 o
  -2  16   3      710.41      751.82     13.96 o
  -1  16   3        0.71       -0.50      1.28 o
   0  16   3      263.66      268.40      6.73 o
   1  16   3       24.63       24.28      3.88 o
   2  16   3       50.64       42.18      8.29 o
   3  16   3       32.73       33.96      2.99 o
   4  16   3        1.49        2.02      3.33 o
   5  16   3        9.88        8.07      3.61 o
  -5  17   3        6.76       12.47      6.88 o
  -4  17   3       46.08       37.74      3.71 o
  -3  17   3        6.08        5.93      1.63 o
  -2  17   3      142.53      145.96      6.47 o
  -1  17   3       12.85       12.30      2.50 o
   0  17   3      293.73      305.76      9.20 o
   1  17   3       25.00       23.74      3.22 o
   2  17   3        7.84        5.64      2.03 o
   4  17   3       27.98       27.95      3.29 o
  -4  18   3        5.07       10.14      3.29 o
  -3  18   3        2.28        1.86      3.66 o
  -2  18   3       93.62      100.81      8.05 o
  -1  18   3       18.81       12.14      2.32 o
   0  18   3        0.41        0.25      1.27 o
   1  18   3       35.23       30.15      2.30 o
   2  18   3        0.95        4.81      2.79 o
   3  18   3       70.91       67.47      4.23 o
   4  18   3       23.17       28.52      3.62 o
  -4  19   3        0.89        2.74      3.09 o
  -3  19   3       24.43       25.69      2.13 o
  -2  19   3      369.93      393.91      8.51 o
  -1  19   3       40.86       34.17      2.03 o
   0  19   3       44.16       40.83      2.42 o
   1  19   3      306.03      319.38      7.16 o
   2  19   3        0.02       -0.92      1.68 o
   3  19   3        8.92       12.51      2.21 o
   4  19   3        3.18        3.66      3.31 o
  -4  20   3        1.58        3.11      3.29 o
  -3  20   3        0.24        2.24      1.55 o
  -2  20   3       15.21       15.17      2.23 o
  -1  20   3        9.12        9.72      1.86 o
   0  20   3        0.04       -0.34      1.43 o
   1  20   3        0.07       -0.51      1.55 o
   2  20   3        2.73       -0.75      1.42 o
   3  20   3       18.31       14.52      2.57 o
   4  20   3        7.19        8.42      3.31 o
  -4  21   3        2.07       -0.55      2.96 o
  -3  21   3       14.38       16.53      2.30 o
  -2  21   3       10.51       10.63      1.69 o
  -1  21   3        3.02        0.66      2.11 o
   0  21   3       97.85       97.57      3.61 o
   1  21   3      119.58      125.41      9.85 o
   2  21   3      111.26      102.26      4.12 o
   3  21   3        0.98       -1.84      1.84 o
   4  21   3       12.57        6.78      3.45 o
  -4  22   3       12.96       18.58      3.51 o
  -3  22   3        4.57        3.70      1.81 o
  -2  22   3        2.31        3.25      1.95 o
  -1  22   3       96.99      102.93      3.62 o
   0  22   3      125.84      139.82      4.60 o
   1  22   3        9.72        9.88      2.56 o
   2  22   3       78.25       76.92      3.80 o
   3  22   3       12.52       12.72      2.43 o
   4  22   3        4.47        5.70      3.31 o
  -4  23   3        4.22       11.39      3.66 o
  -3  23   3        0.55       -1.45      2.39 o
  -2  23   3       51.95       44.66      2.86 o
  -1  23   3       56.41       58.52      3.00 o
   0  23   3      207.21      240.47      9.15 o
   1  23   3        3.12        2.39      2.22 o
   2  23   3       66.28       64.61      3.71 o
   3  23   3        1.29        1.84      2.21 o
   4  23   3       10.12        5.70      4.21 o
  -3  24   3        6.38        8.42      2.59 o
  -2  24   3        1.35        0.77      1.76 o
  -1  24   3       41.25       45.95      5.44 o
   0  24   3        5.72        4.67      2.09 o
   1  24   3       11.18       11.58      2.21 o
   2  24   3        0.02       -1.08      2.19 o
   3  24   3        1.57       -2.02      2.21 o
  -3  25   3        0.58        2.55      2.39 o
  -2  25   3        3.97        2.55      2.21 o
  -1  25   3       95.35       99.47      5.37 o
   0  25   3       61.94       66.52      3.34 o
   1  25   3       48.10       53.78      3.58 o
   2  25   3        0.12       -0.18      2.43 o
   3  25   3        1.26       -1.65      2.41 o
  -3  26   3        0.75        1.65      3.49 o
  -2  26   3        4.40        0.74      2.39 o
  -1  26   3        3.02        0.31      2.56 o
   0  26   3       17.25       18.70      2.44 o
   1  26   3       20.54       20.25      2.92 o
   2  26   3        9.05        8.42      2.76 o
   3  26   3        0.28        1.84      2.76 o
  -3  27   3        2.20        1.84      3.12 o
  -2  27   3        0.46        3.31      2.76 o
  -1  27   3        8.26        4.02      2.39 o
   0  27   3       42.83       51.03      3.68 o
   1  27   3       55.88       60.55      4.01 o
   2  27   3        4.48        2.39      2.94 o
   3  27   3        0.06       -3.49      3.49 o
  -2  28   3        9.05       14.00      3.14 o
  -1  28   3        6.22        4.24      2.41 o
   0  28   3       82.98       83.72      4.72 o
   1  28   3        3.92        2.92      2.37 o
   2  28   3        0.85       -2.22      3.51 o
  -2  29   3        8.75        2.55      2.94 o
  -1  29   3        6.10        4.94      2.22 o
   0  29   3        0.75        3.31      2.55 o
   1  29   3       14.02       14.00      3.14 o
   2  29   3        0.00        1.30      3.33 o
  -2  30   3        5.26        1.45      3.11 o
  -1  30   3       35.27       42.34      3.71 o
   0  30   3        3.43        3.11      2.77 o
   1  30   3        1.38        0.37      3.88 o
  -1  31   3        0.12        1.45      2.55 o
   0  31   3       10.28       16.76      3.33 o
   1  31   3        6.57        5.13      3.12 o
  -5   0   4       63.15       68.59      5.62 o
  -4   0   4        0.00       -1.64      1.64 o
  -3   0   4       43.88       46.67      2.04 o
  -2   0   4     2018.61     2117.90     31.20 o
  -1   0   4     1413.33     1470.59     28.08 o
   0   0   4     2538.18     2520.98     58.52 o
   1   0   4       27.13       25.03      0.96 o
   2   0   4       42.21       42.87      1.07 o
   3   0   4       25.62       26.81      1.27 o
   4   0   4       94.25       95.00      5.29 o
   5   0   4      142.27      170.76      8.51 o
  -5   1   4        1.86        6.94      2.96 o
  -4   1   4        3.16        3.33      1.11 o
  -3   1   4      218.24      228.06      5.32 o
  -2   1   4      616.28      652.58      7.97 o
  -1   1   4      405.92      404.30      5.23 o
   0   1   4       96.25       75.35      3.15 o
   1   1   4     1674.36     1797.53     16.83 o
   2   1   4      128.45      155.71      1.92 o
   3   1   4       17.70       14.91      0.73 o
   4   1   4       41.84       44.70      3.25 o
   5   1   4       75.59       82.61      8.38 o
  -5   2   4       48.86       63.11      4.03 o
  -4   2   4        0.01       -0.27      1.17 o
  -3   2   4        0.41        0.10      0.66 o
  -2   2   4      126.01      116.78      2.48 o
  -1   2   4      116.75       97.22      1.73 o
   0   2   4      159.02      168.13      2.98 o
   1   2   4      407.01      492.50      5.01 o
   2   2   4      472.82      538.75      5.55 o
   3   2   4        0.10        0.00      0.52 o
   4   2   4        3.54        2.12      1.37 o
   5   2   4        0.59        1.50      2.90 o
  -5   3   4       54.93       60.02      4.69 o
  -4   3   4        9.15       10.65      1.24 o
  -3   3   4      156.90      172.45      3.25 o
  -2   3   4        6.16        8.64      0.72 o
  -1   3   4      298.67      334.70      6.68 o
   0   3   4      424.19      439.00      5.99 o
   1   3   4        0.24        0.74      0.56 o
   2   3   4      221.56      243.97      2.65 o
   3   3   4       49.16       49.20      1.28 o
   4   3   4       82.54       82.27      3.47 o
   5   3   4        0.07        0.01      3.43 o
  -5   4   4        0.25        0.32      3.11 o
  -4   4   4       39.79       39.38      3.14 o
  -3   4   4       21.43       24.15      1.40 o
  -2   4   4       78.19       97.83      2.28 o
  -1   4   4      248.48      253.90      7.54 o
   0   4   4       56.25       73.51      1.64 o
   1   4   4     1171.54     1290.92     14.41 o
   2   4   4        7.36        8.19      0.66 o
   3   4   4        6.64        5.28      0.56 o
   4   4   4       21.16       21.42      2.73 o
   5   4   4        8.81        9.54      4.40 o
  -5   5   4       25.77       29.47      3.62 o
  -4   5   4       29.14       31.79      2.05 o
  -3   5   4        1.11       -0.18      1.37 o
  -2   5   4      500.38      484.62      6.75 o
  -1   5   4      639.51      679.85      8.50 o
   0   5   4      112.27      126.74      2.38 o
   1   5   4      981.39      990.25     11.42 o
   2   5   4       20.87       17.09      0.79 o
   3   5   4        0.34       -0.46      0.52 o
   4   5   4       94.15      108.13      8.30 o
   5   5   4        0.20        4.77      4.74 o
  -5   6   4       13.55       19.86      3.42 o
  -4   6   4       36.69       42.87      2.05 o
  -3   6   4       73.52       75.99      2.25 o
  -2   6   4      620.42      635.58      8.45 o
  -1   6   4      697.92      722.91      8.50 o
   0   6   4      409.50      386.86      4.90 o
   1   6   4       37.69       35.03      1.00 o
   2   6   4      580.49      599.31      7.94 o
   3   6   4        6.42        8.26      0.77 o
   4   6   4        6.37        3.53      2.36 o
   5   6   4        1.31       -1.90      3.24 o
  -5   7   4        0.00        4.08      2.93 o
  -4   7   4      106.84      119.65      3.25 o
  -3   7   4      312.55      324.25      6.10 o
  -2   7   4       81.71       83.67      3.73 o
  -1   7   4        2.70        4.57      0.56 o
   0   7   4       15.83       18.32      0.60 o
   1   7   4        5.20        4.45      0.54 o
   2   7   4      212.87      204.95      3.36 o
   3   7   4       18.79       18.77      1.04 o
   4   7   4       31.44       32.33      2.85 o
   5   7   4       15.63       16.73      4.20 o
  -5   8   4        1.18        0.56      2.69 o
  -4   8   4       55.07       54.59      2.34 o
  -3   8   4        1.76        1.26      1.17 o
  -2   8   4      263.37      253.20     11.90 o
  -1   8   4      782.22      803.43     11.41 o
   0   8   4      515.89      538.88     10.39 o
   1   8   4      607.79      643.16      7.75 o
   2   8   4        2.21        2.55      0.55 o
   3   8   4     1120.03     1269.28     18.55 o
   4   8   4       20.73       26.28      2.88 o
   5   8   4        0.46       -0.92      4.06 o
  -5   9   4        1.23       -5.33      7.15 o
  -4   9   4       78.47       80.52      5.79 o
  -3   9   4      474.74      505.79     10.25 o
  -2   9   4        2.08        2.32      0.93 o
  -1   9   4       40.26       53.89      1.69 o
   0   9   4        6.23       12.59      0.90 o
   1   9   4       86.13       76.64      1.49 o
   2   9   4      112.89      113.83      2.08 o
   3   9   4      102.49       99.30      6.59 o
   4   9   4        1.69        1.51      1.71 o
   5   9   4        5.10        8.82      5.88 o
  -5  10   4       10.74        9.54      2.93 o
  -4  10   4       30.82       28.22      2.13 o
  -3  10   4       11.48       12.23      1.92 o
  -2  10   4        0.01       -0.12      0.97 o
  -1  10   4      182.05      168.24      3.51 o
   0  10   4      274.78      289.87      5.32 o
   1  10   4       34.45       25.99      1.94 o
   2  10   4        7.92        7.80      0.85 o
   3  10   4      201.93      209.83      4.75 o
   4  10   4       19.86       23.13      3.00 o
   5  10   4        1.14       -2.92      4.96 o
  -5  11   4        0.01       -1.34      6.68 o
  -4  11   4       73.60       81.91      3.18 o
  -3  11   4       75.71       69.94      2.88 o
  -2  11   4       58.79       51.90      2.36 o
  -1  11   4       71.51       77.71      5.89 o
   0  11   4      124.07      147.34      3.60 o
   1  11   4        9.84       13.20      2.29 o
   2  11   4       58.17       54.18      1.76 o
   3  11   4       16.68       21.52      1.87 o
   4  11   4        1.75        0.18      2.43 o
   5  11   4        0.00        0.62      3.43 o
  -5  12   4        2.02       -1.96      2.80 o
  -4  12   4        6.49        5.40      1.81 o
  -3  12   4     1311.72     1490.74     26.12 o
  -2  12   4       84.51       79.86      3.31 o
  -1  12   4      392.47      398.26      8.00 o
   0  12   4       22.10       21.83      1.33 o
   1  12   4       19.22       16.08      1.11 o
   2  12   4       17.46       13.25      1.66 o
   3  12   4      257.82      270.65      7.17 o
   4  12   4       27.55       25.71      3.44 o
   5  12   4        1.71        3.31      5.13 o
  -5  13   4        6.98        8.71      3.67 o
  -4  13   4       21.06       18.93      2.35 o
  -3  13   4      257.77      270.46      6.54 o
  -2  13   4       13.41       13.52      3.12 o
  -1  13   4        5.03        4.71      1.19 o
   0  13   4      439.64      499.90      8.73 o
   1  13   4        6.68        5.11      1.02 o
   2  13   4       49.98       50.07      2.02 o
   3  13   4      363.97      403.37     12.51 o
   4  13   4       29.36       24.48      3.62 o
  -5  14   4        4.15        0.14      3.38 o
  -4  14   4        0.08       -2.06      2.06 o
  -3  14   4      298.06      324.39      7.54 o
  -2  14   4       91.95       90.33      3.15 o
  -1  14   4        3.45        3.39      1.04 o
   0  14   4       10.13        8.42      1.41 o
   1  14   4        8.20       10.04      1.20 o
   2  14   4       89.99       95.25      3.81 o
   3  14   4        2.62        3.04      2.12 o
   4  14   4       23.03       17.44      3.62 o
  -5  15   4        7.48        8.26      3.48 o
  -4  15   4        0.31       -2.76      2.76 o
  -3  15   4      131.23      137.66      6.76 o
  -2  15   4       96.35      105.83      5.23 o
  -1  15   4       21.37       24.98      1.86 o
   0  15   4        0.54        0.63      1.39 o
   1  15   4       85.02       81.85      7.39 o
   2  15   4       35.00       30.79      2.53 o
   3  15   4       22.67       19.13      2.27 o
   4  15   4       83.97       78.83      5.53 o
  -5  16   4        4.60        5.14      3.78 o
  -4  16   4        1.81       -1.25      2.29 o
  -3  16   4       30.29       31.52      2.78 o
  -2  16   4       19.45       18.97      2.01 o
  -1  16   4       82.66       80.89      3.57 o
   0  16   4       34.37       29.18      2.00 o
   1  16   4      318.27      340.30      9.28 o
   2  16   4        2.98       -0.71      1.79 o
   3  16   4       97.06       97.84      3.94 o
   4  16   4        0.19        0.55      2.96 o
  -4  17   4       19.93       22.15      3.01 o
  -3  17   4        0.76        1.30      1.64 o
  -2  17   4        4.24        2.73      1.56 o
  -1  17   4        0.59       -0.41      1.14 o
   0  17   4       23.82       21.03      2.47 o
   1  17   4      274.05      285.84     14.51 o
   2  17   4       32.99       31.29      3.42 o
   3  17   4        0.82        0.08      1.50 o
   4  17   4        4.98        7.86      3.27 o
  -4  18   4       34.05       32.48     10.46 o
  -3  18   4        0.68        2.87      3.40 o
  -2  18   4       34.02       36.57      2.45 o
  -1  18   4       12.82       11.53      1.63 o
   0  18   4       58.22       68.74      3.10 o
   1  18   4        5.64        5.82      1.85 o
   2  18   4       10.69        6.56      2.05 o
   3  18   4        0.08        1.45      1.84 o
   4  18   4        2.40        1.30      3.33 o
  -4  19   4        2.96        4.10      2.22 o
  -3  19   4        2.76        2.28      2.07 o
  -2  19   4       81.61       78.70      3.37 o
  -1  19   4       38.80       31.79      4.61 o
   0  19   4        7.32        6.07      1.70 o
   1  19   4       11.39       10.68      4.31 o
   2  19   4       28.97       32.05      2.86 o
   3  19   4       66.92       85.46      4.76 o
   4  19   4       14.18        8.42      2.90 o
  -4  20   4       20.51       17.46      5.81 o
  -3  20   4        1.19        3.21      1.94 o
  -2  20   4      115.21      112.39      4.09 o
  -1  20   4       82.06       79.16      3.05 o
   0  20   4        2.55        0.87      1.66 o
   1  20   4        1.09        2.42      3.58 o
   2  20   4       35.03       34.98      2.94 o
   3  20   4        9.54        4.76      2.96 o
   4  20   4        5.80        6.08      2.94 o
  -4  21   4        2.01       -3.86      3.86 o
  -3  21   4       12.20       10.33      2.96 o
  -2  21   4        3.90        0.92      1.86 o
  -1  21   4      312.36      350.65      7.27 o
   0  21   4       46.03       40.42      3.52 o
   1  21   4      212.26      234.35      6.51 o
   2  21   4        2.32       -1.61      2.21 o
   3  21   4        0.05        1.45      2.00 o
   4  21   4        3.48        5.70      3.31 o
  -4  22   4        2.29        5.49      3.12 o
  -3  22   4        0.00        3.11      2.39 o
  -2  22   4       28.45       29.40      3.09 o
  -1  22   4      146.32      162.25      4.61 o
   0  22   4        7.96       11.91      2.54 o
   1  22   4       70.32       74.45      3.46 o
   2  22   4       18.13       12.97      2.21 o
   3  22   4       14.64       13.60      2.59 o
   4  22   4       27.66       23.28      4.45 o
  -3  23   4        0.08       -1.20      2.24 o
  -2  23   4        8.92        5.44      2.12 o
  -1  23   4       34.88       30.65      4.78 o
   0  23   4      103.48      115.02      4.30 o
   1  23   4      177.22      193.97      6.68 o
   2  23   4       21.71       19.53      3.26 o
   3  23   4        1.85        1.30      2.59 o
  -3  24   4        1.17        1.84      2.57 o
  -2  24   4        0.00       -0.19      1.98 o
  -1  24   4       35.11       32.08      2.61 o
   0  24   4       84.74       86.21      6.80 o
   1  24   4        0.17       -1.01      1.90 o
   2  24   4        0.35       -2.24      2.24 o
   3  24   4       12.24       13.80      3.33 o
  -3  25   4       17.44       19.88      3.27 o
  -2  25   4        3.21        0.72      2.56 o
  -1  25   4       13.60       13.24      2.34 o
   0  25   4        0.43        0.97      1.46 o
   1  25   4        7.25        6.51      2.77 o
   2  25   4        9.82       13.44      3.76 o
   3  25   4        1.92        0.74      3.11 o
  -3  26   4        0.07        2.22      2.59 o
  -2  26   4       37.56       41.76      3.21 o
  -1  26   4       19.44       25.05      2.59 o
   0  26   4       11.73       12.32      2.66 o
   1  26   4        5.66        6.81      2.77 o
   2  26   4        0.03        0.92      2.77 o
   3  26   4        1.52        3.66      3.31 o
  -2  27   4        2.89        5.49      2.17 o
  -1  27   4        0.47        1.75      2.28 o
   0  27   4        3.54        1.20      4.41 o
   1  27   4        6.38        7.50      2.74 o
   2  27   4        2.99       -0.18      3.34 o
  -2  28   4        0.81       -1.17      2.86 o
  -1  28   4        0.75        5.51      2.46 o
   0  28   4       15.32       15.57      2.63 o
   1  28   4        2.44        0.74      2.76 o
   2  28   4        3.01        0.00      1.84 o
  -2  29   4        0.50       -1.08      3.29 o
  -1  29   4        9.82        9.79      2.80 o
   0  29   4       35.52       39.37      6.77 o
   1  29   4        4.35       -0.55      2.77 o
   2  29   4       10.79       11.39      3.29 o
  -1  30   4        5.64        6.63      3.69 o
   0  30   4        1.97        0.37      2.77 o
   1  30   4        1.08       -1.84      2.76 o
   0  31   4        1.83        2.92      2.92 o
  -5   1   5        1.19       -0.71      3.02 o
  -4   1   5       15.30       12.61      1.71 o
  -3   1   5       48.24       40.92      3.56 o
  -2   1   5     1089.29     1258.13     16.15 o
  -1   1   5     1220.12     1194.96     22.49 o
   0   1   5      344.60      337.49     11.12 o
   1   1   5      418.53      505.44      5.81 o
   2   1   5      607.18      640.01      6.74 o
   3   1   5       84.21       86.34      2.90 o
   4   1   5        1.04       -0.85      1.76 o
   5   1   5       16.31       17.81      3.45 o
  -5   2   5        0.47       -1.90      3.00 o
  -4   2   5       54.24       57.03      2.53 o
  -3   2   5       15.35       21.84      1.85 o
  -2   2   5        9.94       14.39      1.40 o
  -1   2   5      153.77      187.69      4.61 o
   0   2   5        0.85        0.37      0.61 o
   1   2   5      262.94      269.41      3.20 o
   2   2   5       94.31      107.41      1.79 o
   3   2   5        0.44        1.33      0.70 o
   4   2   5        1.22        1.84      1.70 o
   5   2   5        2.43        2.85      2.77 o
  -5   3   5        2.10        0.94      2.82 o
  -4   3   5        1.55       -0.98      1.24 o
  -3   3   5        0.38        0.71      1.11 o
  -2   3   5       79.61       83.68      1.96 o
  -1   3   5      244.81      266.00      4.15 o
   0   3   5       67.11       65.11      2.08 o
   1   3   5        2.90        1.55      0.64 o
   2   3   5        4.92        6.23      0.57 o
   3   3   5       34.69       34.25      1.40 o
   4   3   5       45.80       44.01      6.82 o
   5   3   5        5.66        6.50      3.30 o
  -5   4   5       31.54       31.87      5.65 o
  -4   4   5        0.35       -1.42      1.42 o
  -3   4   5        2.03        3.00      2.47 o
  -2   4   5        8.13       13.48      1.09 o
  -1   4   5      705.77      733.53     10.19 o
   0   4   5      658.08      731.36     11.27 o
   1   4   5      636.80      658.07      8.81 o
   2   4   5       18.14       15.27      2.67 o
   3   4   5       10.28        6.56      1.03 o
   4   4   5       63.12       54.44      4.73 o
   5   4   5        0.19        0.74      3.35 o
  -5   5   5       11.72        1.67      3.95 o
  -4   5   5        0.57        0.18      1.37 o
  -3   5   5        1.87        1.74      1.04 o
  -2   5   5        9.32        5.82      0.92 o
  -1   5   5        2.26        1.13      0.61 o
   0   5   5     1146.02     1247.85     21.32 o
   1   5   5       70.39       74.23      1.87 o
   2   5   5       10.95       14.86      1.47 o
   3   5   5       65.44       60.48      2.65 o
   4   5   5       35.71       27.89      3.43 o
   5   5   5        3.40        6.55      3.64 o
  -5   6   5        6.34        3.21      2.85 o
  -4   6   5        2.62        3.50      1.41 o
  -3   6   5       26.69       28.91      3.15 o
  -2   6   5        1.71        1.16      0.71 o
  -1   6   5        5.86        2.97      1.29 o
   0   6   5      931.75      918.02     16.23 o
   1   6   5        9.95        6.60      0.72 o
   2   6   5        4.94        4.82      1.00 o
   3   6   5       36.74       35.59      1.82 o
   4   6   5       55.64       58.32      4.96 o
   5   6   5       11.04       17.26      4.82 o
  -5   7   5       22.54       29.25      4.33 o
  -4   7   5      116.19      129.89      5.42 o
  -3   7   5        4.54        5.20      1.66 o
  -2   7   5        3.44        2.32      0.93 o
  -1   7   5      104.62      114.89      3.76 o
   0   7   5      150.21      190.90      4.68 o
   1   7   5       23.53       30.92      1.63 o
   2   7   5       14.18       14.49      0.99 o
   3   7   5      224.10      251.85      5.38 o
   4   7   5        3.62        4.05      2.72 o
   5   7   5        0.34       -3.14      4.29 o
  -5   8   5        0.15       -0.78      2.86 o
  -4   8   5        0.06        1.90      1.37 o
  -3   8   5       20.06       19.53      1.55 o
  -2   8   5      153.24      150.09      7.94 o
  -1   8   5      114.64      138.67      7.43 o
   0   8   5       14.04       10.17      1.67 o
   1   8   5       94.49       88.60      1.89 o
   2   8   5      121.12      119.17      2.95 o
   3   8   5      114.24      136.92      3.93 o
   4   8   5        4.24        8.06      2.80 o
   5   8   5       10.41       20.42      5.68 o
  -5   9   5        1.38        0.91      3.76 o
  -4   9   5       34.89       36.22      2.95 o
  -3   9   5        5.04        4.66      1.64 o
  -2   9   5      168.08      162.65      3.80 o
  -1   9   5      570.08      618.65     10.04 o
   0   9   5      249.05      278.49      5.00 o
   1   9   5      115.19      101.15      1.83 o
   2   9   5        8.23        7.01      1.33 o
   3   9   5      317.64      353.06      7.79 o
   4   9   5        0.04       -2.59      2.63 o
   5   9   5        3.16        3.65      3.75 o
  -5  10   5        0.26        4.16      3.38 o
  -4  10   5      270.23      318.45      7.21 o
  -3  10   5        0.31        0.73      1.64 o
  -2  10   5       10.11        7.22      1.15 o
  -1  10   5        0.27        1.17      1.23 o
   0  10   5      415.25      424.95      7.52 o
   1  10   5      370.61      394.45      5.46 o
   2  10   5       79.01       67.72      5.24 o
   3  10   5       38.53       34.44      2.35 o
   4  10   5       12.60       14.99      3.20 o
   5  10   5        1.25       -4.59      5.35 o
  -5  11   5        2.04        2.00      3.21 o
  -4  11   5       14.18       12.98      2.48 o
  -3  11   5      171.76      184.06     16.37 o
  -2  11   5      276.14      292.44      6.43 o
  -1  11   5      258.15      294.21      6.40 o
   0  11   5       25.71       26.01      1.30 o
   1  11   5       98.00      102.77      2.38 o
   2  11   5       37.76       33.63      1.92 o
   3  11   5       13.71        9.63      2.97 o
   4  11   5      142.31      178.69     13.76 o
   5  11   5        1.33       -1.30      5.16 o
  -5  12   5        4.09        2.96      3.08 o
  -4  12   5       16.34       15.33      2.39 o
  -3  12   5       33.95       31.80      2.42 o
  -2  12   5        1.20        1.80      1.15 o
  -1  12   5       57.88       49.15      2.07 o
   0  12   5      200.65      215.54      4.40 o
   1  12   5       81.03       66.27      4.14 o
   2  12   5      392.90      425.72     25.50 o
   3  12   5       18.35       16.38      2.25 o
   4  12   5       15.87        4.76      3.84 o
   5  12   5        0.86       -0.55      5.18 o
  -5  13   5        8.34        7.83      4.05 o
  -4  13   5       35.76       39.23      2.49 o
  -3  13   5       30.55       28.22      2.28 o
  -2  13   5      117.17      117.97      3.82 o
  -1  13   5       15.58       14.46      4.61 o
   0  13   5       87.55       80.63      5.94 o
   1  13   5        0.09       -1.12      1.19 o
   2  13   5      403.53      429.71     10.53 o
   3  13   5       46.98       53.94      2.83 o
   4  13   5       11.60       12.13      3.88 o
  -5  14   5        0.50        0.90      3.87 o
  -4  14   5      122.40      118.13      4.62 o
  -3  14   5       11.47       11.64      2.66 o
  -2  14   5      136.80      151.57      4.42 o
  -1  14   5        0.25        2.63      2.02 o
   0  14   5       11.66       11.80      1.53 o
   1  14   5       84.51       79.58      3.61 o
   2  14   5       24.33       27.33      2.02 o
   3  14   5        3.27        0.54      1.30 o
   4  14   5       13.15        8.82      4.43 o
  -4  15   5       89.18       84.22      5.32 o
  -3  15   5       98.30       98.75      5.75 o
  -2  15   5      141.37      128.59      4.07 o
  -1  15   5       15.53       13.68      1.53 o
   0  15   5        7.54        6.31      4.43 o
   1  15   5       75.48       75.81      5.17 o
   2  15   5      725.38      850.58     25.49 o
   3  15   5       71.56       93.66      3.97 o
   4  15   5        5.70        8.25      4.98 o
  -4  16   5        8.21        8.86      2.94 o
  -3  16   5      137.71      156.77      5.06 o
  -2  16   5      232.96      240.90      6.50 o
  -1  16   5        3.56        3.02      1.40 o
   0  16   5       32.98       31.73      2.96 o
   1  16   5      118.25      107.48      4.69 o
   2  16   5       93.31       89.06      4.35 o
   3  16   5       23.99       27.60      3.84 o
   4  16   5       21.07       14.00      6.80 o
  -4  17   5       34.12       29.06      9.42 o
  -3  17   5        4.52        7.95      2.26 o
  -2  17   5       99.09       86.63      3.43 o
  -1  17   5       77.88       80.72      6.90 o
   0  17   5      207.65      224.53      6.45 o
   1  17   5       22.70       16.48      2.68 o
   2  17   5       35.78       32.37      3.94 o
   3  17   5       18.81       18.01      3.45 o
   4  17   5       51.42       40.59      4.83 o
  -4  18   5       51.21       48.72      4.39 o
  -3  18   5        5.74        7.15      2.09 o
  -2  18   5       40.73       34.15      2.63 o
  -1  18   5       65.14       60.34      4.17 o
   0  18   5       49.11       51.57      2.77 o
   1  18   5       94.72      110.07      5.73 o
   2  18   5      142.11      144.40      5.71 o
   3  18   5       12.48        7.72      2.79 o
   4  18   5       24.38       18.71      4.58 o
  -4  19   5        0.40       -0.30      3.38 o
  -3  19   5        0.34        0.20      1.91 o
  -2  19   5      135.67      136.67      4.69 o
  -1  19   5      260.51      276.37      7.99 o
   0  19   5       11.44        8.09      3.39 o
   1  19   5      182.01      183.94      5.84 o
   2  19   5       37.05       34.50      2.83 o
   3  19   5        0.37        0.18      2.43 o
   4  19   5        8.95       12.72      5.70 o
  -4  20   5        0.43       -0.07      4.33 o
  -3  20   5        6.10        9.04      2.28 o
  -2  20   5        0.17       -1.52      1.53 o
  -1  20   5        0.07       -1.01      1.77 o
   0  20   5        0.79        0.35      1.86 o
   1  20   5       93.00       92.34      7.53 o
   2  20   5        7.78       11.12      2.64 o
   3  20   5       10.17        9.72      3.47 o
   4  20   5        2.12       -2.02      3.86 o
  -4  21   5        2.28        1.44      3.69 o
  -3  21   5        3.69        7.59      2.64 o
  -2  21   5       21.36       22.73      2.56 o
  -1  21   5       17.90       21.17      2.40 o
   0  21   5       53.72       58.03      3.06 o
   1  21   5       22.53       28.73      2.73 o
   2  21   5        5.41        5.45      2.52 o
   3  21   5        2.56        4.41      2.96 o
  -3  22   5        0.00       -0.53      2.52 o
  -2  22   5        0.25        0.24      4.67 o
  -1  22   5       21.71       23.34      2.58 o
   0  22   5       14.17        7.91      2.08 o
   1  22   5        0.06       -1.63      2.38 o
   2  22   5       11.23        9.85      3.01 o
   3  22   5        0.40        1.08      2.74 o
  -3  23   5       11.56       15.67      3.66 o
  -2  23   5       10.30        8.82      3.31 o
  -1  23   5        0.00        1.58      2.33 o
   0  23   5        3.14        4.10      2.35 o
   1  23   5       14.26       17.00      3.30 o
   2  23   5       16.33       14.25      3.00 o
   3  23   5        3.46        0.37      2.41 o
  -3  24   5        1.40       -1.65      4.04 o
  -2  24   5       45.50       39.80      3.95 o
  -1  24   5        0.32       -0.37      3.37 o
   0  24   5        1.81        1.14      2.11 o
   1  24   5        1.49       -1.62      2.79 o
   2  24   5        4.98        7.70      2.61 o
   3  24   5        1.02        0.55      2.96 o
  -3  25   5        0.56        0.00      1.84 o
  -2  25   5       13.37       13.37      3.17 o
  -1  25   5       10.01       12.36      3.02 o
   0  25   5        0.01       -0.51      2.84 o
   1  25   5       23.74       23.59      4.90 o
   2  25   5        0.24        1.04      5.42 o
   3  25   5        5.39        2.74      2.92 o
  -2  26   5        8.13       13.53      3.75 o
  -1  26   5        0.50       -0.68      4.13 o
   0  26   5        4.36        5.91      2.46 o
   1  26   5        8.39        3.26      6.26 o
   2  26   5        2.15       -2.59      6.14 o
  -2  27   5       24.80       35.69     12.65 o
  -1  27   5       10.00       11.52      3.27 o
   0  27   5        7.01        3.61      3.21 o
   1  27   5       10.01        6.10      5.42 o
   2  27   5       14.98       16.54      3.17 o
  -2  28   5        7.43        8.30      5.33 o
  -1  28   5        3.21        4.73      2.90 o
   0  28   5        0.59       -1.56      7.60 o
   1  28   5        0.03       -1.60      6.05 o
  -1  29   5        0.84        2.08      3.64 o
   0  29   5       32.67       44.48      4.47 o
   1  29   5        3.03        0.52      3.17 o
   0  30   5        1.98       -0.88      2.86 o
  -5   0   6       14.27        8.65      5.49 o
  -4   0   6       98.11      103.08      4.96 o
  -3   0   6        4.65        9.56      1.67 o
  -2   0   6        0.94        0.18      1.30 o
  -1   0   6      210.83      211.17      6.30 o
   0   0   6       65.01       72.47      3.23 o
   1   0   6      145.40      171.82      3.55 o
   2   0   6      177.71      196.47      3.80 o
   3   0   6      312.23      349.93      9.13 o
   4   0   6        1.94        7.50      3.49 o
   5   0   6        3.43        4.24      5.53 o
  -5   1   6        0.01       -2.14      2.86 o
  -4   1   6        1.07        0.73      1.55 o
  -3   1   6       77.35       76.72      2.67 o
  -2   1   6       43.40       46.74      1.60 o
  -1   1   6       29.47       30.49      1.46 o
   0   1   6        8.04        8.62      1.47 o
   1   1   6      313.90      371.94      5.35 o
   2   1   6       77.62       88.82      4.21 o
   3   1   6        0.55        1.55      1.04 o
   4   1   6       30.02       30.77      2.97 o
   5   1   6       16.06       13.42      5.32 o
  -5   2   6        1.46        0.67      3.65 o
  -4   2   6        3.02        5.38      2.01 o
  -3   2   6       42.99       45.32      2.23 o
  -2   2   6      224.50      254.32      4.73 o
  -1   2   6       43.42       47.07      4.33 o
   0   2   6        7.19        8.06      0.96 o
   1   2   6      435.33      483.72      6.10 o
   2   2   6       29.74       30.80      2.04 o
   3   2   6        4.72        4.03      1.16 o
   4   2   6        5.27        7.58      2.68 o
   5   2   6        0.01       -0.63      1.73 o
  -5   3   6       49.09       43.36      4.35 o
  -4   3   6        0.06       -0.56      1.74 o
  -3   3   6       55.32       56.95      2.50 o
  -2   3   6        0.21        0.48      0.65 o
  -1   3   6      177.96      198.25      3.74 o
   0   3   6       68.28       64.23      2.22 o
   1   3   6       11.59        6.35      0.57 o
   2   3   6      137.76      162.87      2.80 o
   3   3   6       21.02       18.97      1.85 o
   4   3   6       88.45       91.46      6.01 o
   5   3   6        4.71       11.30      3.96 o
  -5   4   6        6.61        3.39      6.82 o
  -4   4   6        7.20        8.94      1.70 o
  -3   4   6      113.33      124.00      3.39 o
  -2   4   6       10.88       12.85      1.07 o
  -1   4   6      130.88      131.86      2.64 o
   0   4   6       79.24       67.69      4.99 o
   1   4   6      156.23      160.66      3.00 o
   2   4   6        5.28        5.49      0.82 o
   3   4   6        7.51        7.61      1.50 o
   4   4   6        0.00       -0.40      2.40 o
   5   4   6        8.83        7.42      4.43 o
  -5   5   6       14.90       17.83      3.64 o
  -4   5   6        9.32        7.68      1.78 o
  -3   5   6       24.25       18.08      1.75 o
  -2   5   6       38.99       38.38      1.60 o
  -1   5   6      511.29      582.18      8.11 o
   0   5   6      585.28      616.61     10.03 o
   1   5   6        0.25        0.42      0.34 o
   2   5   6       37.84       41.71      1.54 o
   3   5   6       43.14       42.54      4.71 o
   4   5   6        1.48        0.46      2.81 o
   5   5   6        0.53        3.37      3.55 o
  -5   6   6       11.59       12.68      5.39 o
  -4   6   6        0.40        5.30      3.94 o
  -3   6   6        0.01        1.15      1.33 o
  -2   6   6      101.02      105.67      2.73 o
  -1   6   6       10.85       10.03      1.23 o
   0   6   6      233.32      241.62      6.94 o
   1   6   6        0.79        1.37      0.65 o
   2   6   6       58.72       56.39      1.85 o
   3   6   6       66.91       67.28      3.54 o
   4   6   6       14.83       16.03      3.33 o
   5   6   6        1.44        2.02      3.57 o
  -5   7   6        1.02        0.80      3.30 o
  -4   7   6        2.75        2.85      1.67 o
  -3   7   6       15.45       13.44      3.10 o
  -2   7   6       76.35       72.07      2.75 o
  -1   7   6        4.54        2.59      1.33 o
   0   7   6       31.22       23.62      1.78 o
   1   7   6      387.44      418.86      5.20 o
   2   7   6       11.66        8.11      1.27 o
   3   7   6        0.46        1.78      1.10 o
   4   7   6        2.20        1.84      6.80 o
   5   7   6       14.37       13.87      5.74 o
  -5   8   6       13.80       13.70      3.95 o
  -4   8   6       32.01       33.01      5.35 o
  -3   8   6       72.49       72.00      7.28 o
  -2   8   6       11.00       11.97      1.48 o
  -1   8   6       20.66       16.28      1.96 o
   0   8   6      136.24      133.30      4.27 o
   1   8   6       89.71       93.87      5.28 o
   2   8   6        1.16       -0.26      1.20 o
   3   8   6      208.27      224.27      5.36 o
   4   8   6       74.75       93.48      6.47 o
   5   8   6        3.16       -0.80      3.69 o
  -5   9   6        2.14        6.08      6.15 o
  -4   9   6       54.63       49.60      3.18 o
  -3   9   6      192.67      216.05      5.16 o
  -2   9   6      165.05      156.24      6.23 o
  -1   9   6       18.39       14.57      1.81 o
   0   9   6       94.83       95.63      3.53 o
   1   9   6       48.28       34.62      2.65 o
   2   9   6        1.50        3.05      1.25 o
   3   9   6       51.79       54.02      2.84 o
   4   9   6       49.36       66.79      7.77 o
  -5  10   6        1.17       -2.64      4.48 o
  -4  10   6        0.01        0.05      2.02 o
  -3  10   6       30.23       25.10      2.48 o
  -2  10   6       16.02       16.09      1.63 o
  -1  10   6      110.71      109.80      3.04 o
   0  10   6        0.67       -0.11      1.06 o
   1  10   6        0.72       -0.46      0.56 o
   2  10   6      157.72      165.17      4.53 o
   3  10   6      106.22      108.09      5.71 o
   4  10   6        0.72       -1.17      3.32 o
  -5  11   6        2.12        4.92      7.97 o
  -4  11   6      120.91      143.34      4.52 o
  -3  11   6      106.86      107.47      4.25 o
  -2  11   6       90.89       93.87      5.16 o
  -1  11   6       84.73       83.61      3.00 o
   0  11   6       82.95       85.43      1.83 o
   1  11   6        1.70        0.27      0.79 o
   2  11   6      436.64      473.29      9.78 o
   3  11   6       85.05       85.69      4.58 o
   4  11   6        0.02       -0.24      3.28 o
  -4  12   6       13.19       14.60      2.18 o
  -3  12   6       42.08       47.00      2.86 o
  -2  12   6      164.63      172.61      4.94 o
  -1  12   6        9.57       11.34      2.59 o
   0  12   6       51.04       51.29      1.70 o
   1  12   6       92.02       95.52      6.09 o
   2  12   6      639.24      713.65     13.69 o
   3  12   6      120.26      119.93      4.31 o
   4  12   6        4.27        0.19      3.02 o
  -4  13   6        0.45       -2.11      4.40 o
  -3  13   6      312.28      336.93      8.13 o
  -2  13   6       94.03       85.25      3.31 o
  -1  13   6       15.43       15.67      1.37 o
   0  13   6        0.13        0.88      0.71 o
   1  13   6       44.84       45.93      3.23 o
   2  13   6      300.52      343.41      8.74 o
   3  13   6       13.15       10.25      2.77 o
   4  13   6       30.35       28.10      4.36 o
  -4  14   6        7.32        4.64      2.27 o
  -3  14   6        4.01        3.93      1.87 o
  -2  14   6        0.06        1.92      2.66 o
  -1  14   6      183.35      175.27      4.78 o
   0  14   6        1.85        0.23      1.04 o
   1  14   6      112.82      125.50      3.53 o
   2  14   6        1.55        2.67      1.81 o
   3  14   6       22.22       16.93      2.86 o
   4  14   6        0.24       -4.39      4.39 o
  -4  15   6        0.89        0.00      2.07 o
  -3  15   6       19.73       18.79      2.28 o
  -2  15   6       32.52       31.55      2.38 o
  -1  15   6        0.00       -0.51      1.17 o
   0  15   6       70.84       64.88      2.57 o
   1  15   6       48.29       46.83      2.45 o
   2  15   6      229.05      255.72      6.69 o
   3  15   6        1.27        0.92      2.77 o
   4  15   6       24.67       22.77      6.21 o
  -4  16   6        0.34       -2.39      4.94 o
  -3  16   6        3.30       -0.07      2.62 o
  -2  16   6        3.65        2.79      2.06 o
  -1  16   6       15.94       15.57      3.85 o
   0  16   6       10.44       15.34      2.15 o
   1  16   6        1.30        2.78      1.93 o
   2  16   6        2.62        1.81      1.84 o
   3  16   6      117.40      119.36      5.92 o
   4  16   6        6.12        8.97      5.11 o
  -4  17   6        0.00        0.26      4.18 o
  -3  17   6        0.79       -0.17      2.79 o
  -2  17   6       52.06       57.83      3.77 o
  -1  17   6       23.61       26.18      5.91 o
   0  17   6        2.49        1.93      1.66 o
   1  17   6      354.29      423.26      9.79 o
   2  17   6        0.00       -1.44      1.74 o
   3  17   6        0.18       -2.77      2.77 o
   4  17   6        3.88        8.10      5.71 o
  -4  18   6        8.09        8.87      4.21 o
  -3  18   6        7.08        3.30      3.03 o
  -2  18   6       15.45       13.24      2.46 o
  -1  18   6        3.01        2.73      3.31 o
   0  18   6        1.24        1.04      1.64 o
   1  18   6        7.10        5.60      1.72 o
   2  18   6        3.66        4.82      3.67 o
   3  18   6       49.21       43.22      4.28 o
   4  18   6       15.62       29.55      8.84 o
  -4  19   6        9.50       10.79      5.82 o
  -3  19   6        0.96        1.23      2.69 o
  -2  19   6       46.72       38.31      4.31 o
  -1  19   6        0.47       -0.30      2.48 o
   0  19   6        9.93        5.88      2.06 o
   1  19   6      122.26      125.92      4.30 o
   2  19   6        0.70        2.14      2.30 o
   3  19   6       59.05       48.55      4.72 o
  -3  20   6        0.19        2.03      6.41 o
  -2  20   6        0.57       -1.05      2.73 o
  -1  20   6      191.02      198.03      8.35 o
   0  20   6      408.03      475.38     10.56 o
   1  20   6        9.28        7.99      2.57 o
   2  20   6       14.75       15.63      4.03 o
   3  20   6       10.62       10.84      3.31 o
  -3  21   6        3.62        2.89      3.16 o
  -2  21   6        0.04       -1.60      2.59 o
  -1  21   6       57.22       58.84     10.21 o
   0  21   6      160.51      176.27      5.68 o
   1  21   6        0.12       -1.33      2.77 o
   2  21   6       19.70       19.59      5.14 o
   3  21   6       10.00        9.72      3.47 o
  -3  22   6        0.01       -1.08      3.11 o
  -2  22   6       16.07       17.54      3.67 o
  -1  22   6       12.57       18.48      8.80 o
   0  22   6      164.58      179.68      9.78 o
   1  22   6        9.58       11.48      2.24 o
   2  22   6        4.06        3.31      2.52 o
   3  22   6        0.15        0.92      3.49 o
  -3  23   6       15.25        8.25      3.82 o
  -2  23   6        8.83       13.28      3.05 o
  -1  23   6       19.73       26.51      3.46 o
   0  23   6       57.92       50.67      4.20 o
   1  23   6       29.90       28.89      3.53 o
   2  23   6        0.05        1.04      2.81 o
   3  23   6       12.27       14.92      4.08 o
  -3  24   6       13.26       12.43      4.04 o
  -2  24   6        2.50        2.86      3.44 o
  -1  24   6        1.49       -1.66      3.02 o
   0  24   6        8.32        8.10      2.60 o
   1  24   6        2.77        6.88      3.17 o
   2  24   6        0.46       -0.70      2.55 o
  -2  25   6       13.17        6.32      3.45 o
  -1  25   6        4.46        1.00      2.92 o
   0  25   6        0.24       -1.74      2.60 o
   1  25   6       16.17       20.26      3.60 o
   2  25   6       14.64       15.16      3.37 o
  -2  26   6        4.77       -1.60      3.87 o
  -1  26   6       43.86       41.75      4.66 o
   0  26   6        6.25        2.50      3.12 o
   1  26   6        0.27       -0.44      3.50 o
   2  26   6        0.23       -0.36      2.92 o
  -1  27   6        0.28        2.02      3.66 o
   0  27   6       13.04       13.57      6.44 o
   1  27   6       20.70       24.46      5.31 o
  -1  28   6        2.23        1.56      6.43 o
   0  28   6        4.19        4.30      3.03 o
   1  28   6        0.14        4.71      3.59 o
  -5   1   7        0.52        4.00      4.13 o
  -4   1   7        6.71        4.04      1.80 o
  -3   1   7       13.42       14.81      1.90 o
  -2   1   7       84.79       79.47      2.78 o
  -1   1   7        6.86        5.17      1.13 o
   0   1   7      132.87      140.19      2.60 o
   1   1   7       24.98       26.55      1.88 o
   2   1   7      102.36       99.25      2.30 o
   3   1   7       42.18       40.19      4.29 o
   4   1   7        2.07       -0.73      2.07 o
  -5   2   7        0.87        9.48      4.53 o
  -4   2   7       35.99       30.30      2.40 o
  -3   2   7       18.07       23.80      2.85 o
  -2   2   7       17.50       15.98      1.53 o
  -1   2   7      227.90      237.45      8.13 o
   0   2   7        9.02        9.36      1.58 o
   1   2   7       16.10       14.51      0.66 o
   2   2   7       59.83       47.13      1.75 o
   3   2   7        0.01       -0.12      1.18 o
   4   2   7        1.42        1.99      3.48 o
  -5   3   7        7.08        8.03      8.65 o
  -4   3   7        4.75        3.20      1.66 o
  -3   3   7       39.30       36.87      2.29 o
  -2   3   7       41.84       41.90      4.21 o
  -1   3   7       39.24       37.02      2.77 o
   0   3   7      288.80      280.54      8.84 o
   1   3   7       19.85       18.44      1.66 o
   2   3   7        0.00        1.22      0.90 o
   3   3   7        8.28        6.97      1.61 o
   4   3   7        4.28        5.23      2.72 o
  -5   4   7       22.86       21.39      5.98 o
  -4   4   7        8.69       11.44      2.02 o
  -3   4   7       45.06       43.30      3.55 o
  -2   4   7      184.96      194.07      9.10 o
  -1   4   7       13.77       12.29      2.24 o
   0   4   7      146.08      171.61      5.11 o
   1   4   7        5.27        7.25      0.92 o
   2   4   7       12.80       13.86      1.72 o
   3   4   7       32.53       33.42      2.44 o
   4   4   7       29.39       30.15      3.90 o
  -5   5   7        0.16       -3.08      5.76 o
  -4   5   7        2.53       -1.72      1.72 o
  -3   5   7       67.78       63.51      2.70 o
  -2   5   7       27.99       24.91      1.88 o
  -1   5   7      410.04      406.03      8.11 o
   0   5   7       45.34       40.11      4.33 o
   1   5   7        1.04        2.09      0.74 o
   2   5   7       31.36       27.69      1.40 o
   3   5   7        0.18       -0.19      1.41 o
   4   5   7       10.82        6.42      3.05 o
  -5   6   7       17.01       14.95      3.85 o
  -4   6   7       25.81       22.22      2.24 o
  -3   6   7       93.02       88.33      4.34 o
  -2   6   7       34.78       31.60      1.69 o
  -1   6   7      121.89      121.41      3.56 o
   0   6   7      177.19      175.99      8.54 o
   1   6   7       33.43       28.06      2.99 o
   2   6   7        0.64        1.59      1.74 o
   3   6   7        3.38        0.74      1.76 o
   4   6   7       55.12       70.75     11.72 o
  -5   7   7       12.34        8.90      3.98 o
  -4   7   7        9.43        9.02      3.51 o
  -3   7   7        5.02        2.77      2.66 o
  -2   7   7      191.95      198.00      4.58 o
  -1   7   7      237.81      244.93      4.78 o
   0   7   7       73.17       70.73      2.24 o
   1   7   7       95.35       89.75      2.01 o
   2   7   7        0.00        1.15      1.49 o
   3   7   7       43.65       39.00      2.81 o
   4   7   7       12.04       13.72      5.79 o
  -4   8   7       20.28       17.44      2.46 o
  -3   8   7        1.28        1.49      1.63 o
  -2   8   7       13.20       13.32      1.80 o
  -1   8   7        9.11        7.47      1.86 o
   0   8   7        0.11       -0.39      0.80 o
   1   8   7      230.38      251.01      4.14 o
   2   8   7       55.41       50.32      2.49 o
   3   8   7       40.31       35.51      2.61 o
   4   8   7        4.13        8.59      4.44 o
  -4   9   7       12.79        9.89      2.15 o
  -3   9   7        2.91        3.04      1.68 o
  -2   9   7       88.12       88.09      3.43 o
  -1   9   7       21.78       19.00      2.11 o
   0   9   7        0.18        1.28      1.37 o
   1   9   7      131.78      136.97      9.64 o
   2   9   7       22.62       21.46      1.96 o
   3   9   7        0.24       -1.96      1.96 o
   4   9   7        4.52        7.88      3.69 o
  -4  10   7        5.86        0.12      3.56 o
  -3  10   7        0.22       -0.72      3.04 o
  -2  10   7       56.77       55.35      3.28 o
  -1  10   7       24.64       20.25      2.18 o
   0  10   7       98.41      101.66      5.11 o
   1  10   7      136.02      133.24      4.08 o
   2  10   7       43.31       41.27      4.22 o
   3  10   7        2.22        2.33      2.20 o
   4  10   7        1.43        2.15      3.13 o
  -4  11   7       10.33        9.08      4.13 o
  -3  11   7       47.52       47.58      3.45 o
  -2  11   7       31.63       27.16      3.39 o
  -1  11   7        6.99        6.43      1.92 o
   0  11   7        2.74       -0.92      1.52 o
   1  11   7      289.15      300.52      5.48 o
   2  11   7        8.28        4.81      1.60 o
   3  11   7       21.43       13.11      2.46 o
   4  11   7       31.83       28.46      5.01 o
  -4  12   7        4.09        0.30      2.40 o
  -3  12   7       86.80       87.30      3.85 o
  -2  12   7        0.90        0.04      1.85 o
  -1  12   7       38.05       37.08      2.77 o
   0  12   7       67.38       64.27      3.16 o
   1  12   7      123.21      125.54      8.80 o
   2  12   7        9.29        9.47      1.78 o
   3  12   7        0.00       -2.94      2.94 o
   4  12   7        5.75        9.63      4.12 o
  -4  13   7        0.04        3.76      2.60 o
  -3  13   7        4.70        1.19      2.60 o
  -2  13   7       26.72       25.27      2.73 o
  -1  13   7        6.59        5.31      4.95 o
   0  13   7        8.39       10.58      1.89 o
   1  13   7       12.17       12.83      1.38 o
   2  13   7       27.04       24.30      2.66 o
   3  13   7       59.11       58.45      5.60 o
   4  13   7        6.55        3.04      4.05 o
  -4  14   7       30.04       29.43      3.12 o
  -3  14   7        0.04       -0.73      4.02 o
  -2  14   7        8.08        5.47      2.69 o
  -1  14   7       44.43       49.94      3.98 o
   0  14   7        2.04        1.53      1.84 o
   1  14   7        0.00       -1.06      1.06 o
   2  14   7       35.65       28.34      2.74 o
   3  14   7        1.10       -0.37      4.06 o
   4  14   7        4.42        6.10      4.41 o
  -4  15   7       23.64       24.22      3.79 o
  -3  15   7        0.14        0.68      2.52 o
  -2  15   7        1.52        7.03      2.66 o
  -1  15   7       11.75        7.34      2.04 o
   0  15   7        0.03        2.49      1.86 o
   1  15   7      214.46      233.03      5.63 o
   2  15   7       39.59       37.28      3.69 o
   3  15   7       29.18       26.68      3.91 o
   4  15   7        0.25       -0.86      5.77 o
  -4  16   7        5.94        5.57      7.25 o
  -3  16   7       17.00       12.08      2.79 o
  -2  16   7        1.13       -0.18      5.49 o
  -1  16   7       34.80       30.75      2.86 o
   0  16   7       39.40       41.39      4.69 o
   1  16   7      263.51      283.69      9.21 o
   2  16   7      111.41      114.58      5.25 o
   3  16   7       25.86       31.64      5.03 o
  -4  17   7       10.57        9.14      3.60 o
  -3  17   7        9.70       12.41      4.25 o
  -2  17   7        0.10        2.15      2.35 o
  -1  17   7       67.78       60.94      4.91 o
   0  17   7       34.33       25.77      2.54 o
   1  17   7       61.79       59.17      3.85 o
   2  17   7        3.88        2.36      2.47 o
   3  17   7        7.75        4.24      3.69 o
  -3  18   7        0.05        2.28      2.82 o
  -2  18   7        1.73        7.56      3.60 o
  -1  18   7      153.88      144.24     16.18 o
   0  18   7        8.71        8.31      2.34 o
   1  18   7       37.16       44.91      5.13 o
   2  18   7        5.39        5.25      2.47 o
   3  18   7        0.45        2.22      2.96 o
  -3  19   7        0.15       -2.24      2.53 o
  -2  19   7        1.19        0.40      2.70 o
  -1  19   7        1.72        0.00      2.77 o
   0  19   7        1.11        1.03      1.53 o
   1  19   7        0.46       -2.45      3.20 o
   2  19   7        0.97        0.65      2.66 o
   3  19   7        4.97        4.41      2.96 o
  -3  20   7        3.41        0.43      2.85 o
  -2  20   7        2.46        4.20      3.01 o
  -1  20   7        2.18       -1.01      2.20 o
   0  20   7        0.13        2.52      2.72 o
   1  20   7        4.01        2.35      2.60 o
   2  20   7       18.06       18.80      3.20 o
   3  20   7        2.67        0.18      2.98 o
  -3  21   7        3.61        3.65      3.15 o
  -2  21   7       40.73       41.96      3.99 o
  -1  21   7       13.32       11.06      3.32 o
   0  21   7      132.53      152.27      6.12 o
   1  21   7        1.67        3.32      7.79 o
   2  21   7       15.65       15.17      3.05 o
   3  21   7        0.65        2.39      3.31 o
  -3  22   7        0.68       -0.17      3.52 o
  -2  22   7       25.42       24.72      3.96 o
  -1  22   7      109.13      110.65      5.91 o
   0  22   7        1.11        2.95      3.87 o
   1  22   7       14.41       11.30      4.52 o
   2  22   7        2.49        2.56      3.86 o
  -2  23   7        5.63        1.08      2.96 o
  -1  23   7        3.11       -0.96      7.27 o
   0  23   7        4.95        6.37      2.57 o
   1  23   7       47.14       53.99      5.06 o
   2  23   7        7.19        8.01      5.25 o
  -2  24   7        6.21       -2.61      8.57 o
  -1  24   7       14.72       18.35      4.65 o
   0  24   7        0.43        2.45      3.57 o
   1  24   7       21.77       23.59      3.87 o
   2  24   7        0.84       -3.05      3.62 o
  -2  25   7        7.68        3.25      3.84 o
  -1  25   7       22.45       20.93      4.43 o
   0  25   7        6.59        0.70      5.66 o
   1  25   7        0.01        4.32      4.08 o
  -1  26   7       13.62       13.57     10.49 o
   0  26   7        0.28       -0.91      4.21 o
   1  26   7       30.52       24.51      6.78 o
   0  27   7       14.81        5.23      7.25 o
  -4   0   8        1.96       -0.74      2.76 o
  -3   0   8       48.68       40.08      3.77 o
  -2   0   8       11.67       16.54      3.09 o
  -1   0   8        0.67        2.02      1.12 o
   0   0   8      159.26      181.91      5.84 o
   1   0   8       91.02       81.02      3.18 o
   2   0   8        8.55        4.41      1.82 o
   3   0   8      138.47      151.50      7.35 o
   4   0   8        6.81        5.13      3.86 o
  -4   1   8        0.28       -0.69      2.49 o
  -3   1   8       14.14        8.84      2.07 o
  -2   1   8       99.96       96.82      3.75 o
  -1   1   8      305.52      323.71      6.03 o
   0   1   8       41.99       38.35      1.71 o
   1   1   8       23.23       22.55      0.99 o
   2   1   8       38.04       37.79      2.06 o
   3   1   8       11.12       11.05      2.66 o
   4   1   8        4.14        3.49      4.06 o
  -4   2   8        6.44        4.67      2.61 o
  -3   2   8        3.83        5.87      2.07 o
  -2   2   8      175.21      190.98      5.43 o
  -1   2   8       35.66       34.02      3.33 o
   0   2   8      316.68      319.14      6.18 o
   1   2   8       13.70       11.57      0.98 o
   2   2   8       86.55       77.54      2.96 o
   3   2   8       10.14        6.13      4.32 o
   4   2   8        5.22        0.55      3.88 o
  -4   3   8        1.27        3.31      2.34 o
  -3   3   8       49.04       50.26      3.19 o
  -2   3   8      118.30      125.63      4.88 o
  -1   3   8      797.71      860.78     18.98 o
   0   3   8       78.31       84.90      5.37 o
   1   3   8        0.34        1.98      0.83 o
   2   3   8       84.46       87.40      3.72 o
   3   3   8       77.62       72.49      3.97 o
   4   3   8        0.62        3.31      4.04 o
  -4   4   8        2.51        1.99      2.02 o
  -3   4   8       68.90       69.45      3.20 o
  -2   4   8        2.30        0.14      5.13 o
  -1   4   8       97.68       91.82      3.89 o
   0   4   8      615.34      671.01     20.88 o
   1   4   8      116.18      116.55      4.64 o
   2   4   8       12.97       16.00      2.04 o
   3   4   8       23.44       21.15      2.82 o
   4   4   8        0.35        0.37      4.24 o
  -4   5   8        4.11       -0.13      1.63 o
  -3   5   8       31.21       25.69      2.09 o
  -2   5   8      197.32      194.73      5.00 o
  -1   5   8        2.11        1.77      2.21 o
   0   5   8        0.33        2.20      2.76 o
   1   5   8        8.76        9.30      0.73 o
   2   5   8       57.62       60.15      3.50 o
   3   5   8        4.56        3.74      1.97 o
   4   5   8        6.95       13.60      6.39 o
  -4   6   8        5.78        3.47      2.26 o
  -3   6   8       21.70       17.87      2.05 o
  -2   6   8       18.39       19.07      1.92 o
  -1   6   8        0.95        0.90      3.40 o
   0   6   8      356.10      369.16      9.14 o
   1   6   8        1.96        1.13      1.56 o
   2   6   8       25.23       24.67      2.70 o
   3   6   8        0.05       -0.50      1.56 o
   4   6   8       14.56       13.40      5.16 o
  -4   7   8       12.88       15.64      2.73 o
  -3   7   8        0.93        2.59      1.89 o
  -2   7   8       39.88       40.17      2.97 o
  -1   7   8        2.20        0.92      1.47 o
   0   7   8      252.68      251.72      7.30 o
   1   7   8      149.55      142.07      4.41 o
   2   7   8       14.57       11.87      2.06 o
   3   7   8        0.34       -1.42      1.97 o
   4   7   8        9.60        3.11      4.96 o
  -4   8   8       52.43       42.34      6.77 o
  -3   8   8        9.64       12.48      2.08 o
  -2   8   8      134.47      138.32      4.39 o
  -1   8   8       18.02       17.92      2.12 o
   0   8   8        5.23        5.49      2.47 o
   1   8   8      233.82      253.02      7.33 o
   2   8   8        2.61        2.22      1.91 o
   3   8   8        0.95        3.20      2.56 o
   4   8   8       49.50       61.59      7.44 o
  -4   9   8        0.02        1.57      3.11 o
  -3   9   8        0.09       -0.73      1.69 o
  -2   9   8        2.12        0.53      2.57 o
  -1   9   8       37.30       35.80      1.81 o
   0   9   8       31.04       25.32      4.69 o
   1   9   8       86.56       90.50      6.27 o
   2   9   8        0.01       -1.12      3.58 o
   3   9   8       16.62       17.69      3.95 o
   4   9   8       19.48       17.44      7.59 o
  -4  10   8       20.03       22.96      3.50 o
  -3  10   8       65.50       64.30      3.45 o
  -2  10   8        0.88       -0.17      1.59 o
  -1  10   8       45.14       40.03      2.90 o
   0  10   8        8.05       10.00      2.86 o
   1  10   8      125.19      129.48      8.76 o
   2  10   8       10.04       12.19      4.58 o
   3  10   8       12.32       11.76      3.53 o
   4  10   8        8.93       -1.84      4.41 o
  -4  11   8        4.41        3.10      2.85 o
  -3  11   8        3.89        8.68      3.40 o
  -2  11   8      297.18      320.65      7.90 o
  -1  11   8       44.88       37.00      2.92 o
   0  11   8       39.65       32.87      3.59 o
   1  11   8       39.44       41.97      3.28 o
   2  11   8       30.63       24.87      9.59 o
   3  11   8        0.29        2.22      3.31 o
   4  11   8        6.44        5.13      4.98 o
  -4  12   8        1.81        3.31      3.14 o
  -3  12   8        0.15        3.74      3.22 o
  -2  12   8       62.15       54.94      3.71 o
  -1  12   8       20.48       25.59      7.63 o
   0  12   8       63.44       54.33      4.59 o
   1  12   8      204.59      219.82      6.99 o
   2  12   8      212.76      231.91     21.26 o
   3  12   8        6.07       11.76      3.53 o
  -4  13   8        8.15        9.44      3.56 o
  -3  13   8        1.58       -3.07      3.15 o
  -2  13   8       40.71       37.93      4.47 o
  -1  13   8       46.28       58.03      5.50 o
   0  13   8       38.67       40.87      2.92 o
   1  13   8       27.84       24.35      3.12 o
   2  13   8       70.32       74.10      3.87 o
   3  13   8       12.86        6.43      3.31 o
  -4  14   8        1.67        0.16      4.13 o
  -3  14   8        2.72        3.93      6.15 o
  -2  14   8        3.89       10.25      4.35 o
  -1  14   8       35.08       25.44      2.76 o
   0  14   8        0.38       -1.28      1.88 o
   1  14   8       45.88       52.03      3.84 o
   2  14   8       14.54       13.87      2.75 o
   3  14   8       36.17       34.77      5.11 o
  -3  15   8        0.71       -2.84      2.84 o
  -2  15   8       31.59       27.53      3.16 o
  -1  15   8       15.07       16.75      2.52 o
   0  15   8       16.24       22.26      3.41 o
   1  15   8       24.78       28.71      3.56 o
   2  15   8       58.54       57.22      4.19 o
   3  15   8       11.03       15.45      4.37 o
  -3  16   8        0.37        2.09      2.74 o
  -2  16   8        0.21       -0.35      4.78 o
  -1  16   8        0.62        2.98      2.63 o
   0  16   8        0.33        0.05      2.09 o
   1  16   8        0.32       -0.10      4.40 o
   2  16   8       13.30       12.83      4.05 o
   3  16   8        2.34        7.86      5.33 o
  -3  17   8       10.60        8.83      8.76 o
  -2  17   8       13.20        3.49      2.63 o
  -1  17   8       46.75       41.88      7.22 o
   0  17   8       48.01       44.36      3.54 o
   1  17   8       50.04       52.72      4.00 o
   2  17   8        7.46        5.76      2.65 o
   3  17   8        1.63       -3.49      4.61 o
  -3  18   8        0.98        1.12      2.97 o
  -2  18   8        2.16       -0.42      2.66 o
  -1  18   8        4.70        5.11      2.83 o
   0  18   8       35.67       35.85      3.69 o
   1  18   8        0.00       -2.33      2.33 o
   2  18   8       20.19       15.56      2.94 o
   3  18   8        6.51        6.43      4.61 o
  -3  19   8        3.57        2.34      3.16 o
  -2  19   8        0.19       -2.55      2.55 o
  -1  19   8        2.14       -2.35      5.79 o
   0  19   8       30.10       24.48      6.30 o
   1  19   8       18.94       20.85      3.66 o
   2  19   8       20.88       14.59      3.75 o
  -2  20   8        0.51        2.25      3.20 o
  -1  20   8       19.79       16.76      3.99 o
   0  20   8       80.74       95.22      7.07 o
   1  20   8       21.79       24.60      3.46 o
   2  20   8        1.03        4.62      2.98 o
  -2  21   8        0.72        7.75      4.01 o
  -1  21   8        2.42       -3.69     10.03 o
   0  21   8      194.66      190.27      9.89 o
   1  21   8        0.92        6.48      5.35 o
   2  21   8        8.96        3.26      2.59 o
  -2  22   8        3.20       -2.68      6.33 o
  -1  22   8        0.02        1.72      5.87 o
   0  22   8       80.27       92.55      8.30 o
   1  22   8        5.03        4.43      2.66 o
   2  22   8       17.73        7.76      3.69 o
  -2  23   8        0.02        0.47      4.22 o
  -1  23   8       10.96        5.98      5.17 o
   0  23   8        0.38        0.27      4.16 o
   1  23   8        3.48        0.58      3.68 o
  -1  24   8       18.43       29.61      4.34 o
   0  24   8        0.05        2.60      4.33 o
   1  24   8       22.80       25.53      3.94 o
   0  25   8        3.25       -5.22      5.22 o
  -4   1   9        2.82        0.84      2.51 o
  -3   1   9        0.02        0.45      2.94 o
  -2   1   9       14.76       15.30      2.15 o
  -1   1   9       73.65       81.65      7.73 o
   0   1   9       95.87      100.69      3.24 o
   1   1   9       72.71       70.56      4.57 o
   2   1   9        0.32       -1.35      1.75 o
   3   1   9        0.01       -3.88      3.88 o
  -4   2   9        2.50       11.36      3.08 o
  -3   2   9        3.95        2.68      2.15 o
  -2   2   9        7.52        6.76      1.90 o
  -1   2   9      462.00      517.79     13.57 o
   0   2   9       12.81       11.49      2.42 o
   1   2   9        8.79        4.46      3.15 o
   2   2   9       20.42       15.10      2.48 o
   3   2   9        7.42        4.83      2.45 o
  -4   3   9       12.44       13.44      3.18 o
  -3   3   9        8.96       14.07      2.64 o
  -2   3   9       22.07       25.08      5.80 o
  -1   3   9        0.00       -1.01      1.62 o
   0   3   9      209.35      212.88      5.27 o
   1   3   9        4.72        4.07      4.59 o
   2   3   9        8.28        8.20      4.50 o
   3   3   9        3.24        2.58      2.33 o
  -4   4   9        0.67       -0.93      2.81 o
  -3   4   9        5.14        2.36      2.08 o
  -2   4   9       12.29       12.51      2.70 o
  -1   4   9        0.07        3.85      3.89 o
   0   4   9      266.78      283.72      6.53 o
   1   4   9       18.72       14.61      4.24 o
   2   4   9        7.00        6.66      1.94 o
   3   4   9       10.03        7.72      2.30 o
  -4   5   9        1.32        4.88      2.75 o
  -3   5   9       30.50       31.70      3.33 o
  -2   5   9       27.87       26.40      3.43 o
  -1   5   9       49.31       43.57      3.29 o
   0   5   9       34.66       31.26      2.50 o
   1   5   9       43.77       40.96      2.81 o
   2   5   9        0.43        1.02      2.20 o
   3   5   9       17.88       10.62      2.55 o
  -4   6   9        1.69       -0.46      2.92 o
  -3   6   9        6.24        4.89      2.67 o
  -2   6   9       69.09       66.76      3.97 o
  -1   6   9       93.25       88.89      4.29 o
   0   6   9        0.06        1.15      1.56 o
   1   6   9       91.55       94.43     12.01 o
   2   6   9        0.28        2.59      1.90 o
   3   6   9        0.46        0.17      4.77 o
  -4   7   9        1.45       -0.98      2.91 o
  -3   7   9        6.87        4.73      3.76 o
  -2   7   9       78.68       70.64      4.21 o
  -1   7   9       93.69       82.69      4.24 o
   0   7   9      290.81      313.01      8.77 o
   1   7   9      145.95      152.92      9.77 o
   2   7   9        2.60        0.18      2.42 o
   3   7   9        0.07        0.18      2.59 o
  -4   8   9        9.08        8.49      3.34 o
  -3   8   9       34.74       35.50      5.07 o
  -2   8   9        6.79        3.49      2.23 o
  -1   8   9        0.61        0.09      1.37 o
   0   8   9        3.60        3.90      1.57 o
   1   8   9       34.23       34.08      3.37 o
   2   8   9       29.99       34.61      3.27 o
   3   8   9        0.29        2.92      3.47 o
  -4   9   9        0.56       -3.52      3.52 o
  -3   9   9        1.73        2.49      2.93 o
  -2   9   9        0.01       -3.14      5.86 o
  -1   9   9      102.24      101.28      7.88 o
   0   9   9        9.82        9.04      2.04 o
   1   9   9       32.47       35.27      3.16 o
   2   9   9        0.37        3.41      2.27 o
   3   9   9        0.14       -2.94      2.94 o
  -3  10   9       10.81       10.63      3.56 o
  -2  10   9        1.92       -2.10      2.41 o
  -1  10   9       12.10       16.79     10.10 o
   0  10   9        0.66       -1.79      1.79 o
   1  10   9      115.79      123.05      5.39 o
   2  10   9       32.02       40.09      5.89 o
   3  10   9        0.83       -0.74      2.92 o
  -3  11   9        0.50        3.04      5.97 o
  -2  11   9       38.25       36.03      3.96 o
  -1  11   9        0.14        0.18      3.29 o
   0  11   9       16.33       18.36      3.37 o
   1  11   9       48.27       46.72      3.51 o
   2  11   9        0.17        1.09      2.32 o
   3  11   9        2.21       -0.37      3.14 o
  -3  12   9        4.21        2.64      3.56 o
  -2  12   9        3.31        2.93      2.55 o
  -1  12   9        0.87        3.07      1.93 o
   0  12   9       30.07       23.90      3.94 o
   1  12   9       30.19       33.95      4.84 o
   2  12   9       66.65       70.49      4.75 o
   3  12   9        4.53       -1.65      4.61 o
  -3  13   9       13.38       12.55      3.87 o
  -2  13   9        3.43        3.49      3.93 o
  -1  13   9       30.78       30.81      3.38 o
   0  13   9        0.15       -3.28      3.28 o
   1  13   9        5.78        5.83      2.45 o
   2  13   9        8.52        9.79      4.22 o
   3  13   9        0.41       -4.02      4.94 o
  -3  14   9       10.32       11.37      5.35 o
  -2  14   9       29.30       25.23      3.48 o
  -1  14   9       34.31       35.92      7.06 o
   0  14   9       28.13       23.25      4.14 o
   1  14   9        1.94       -1.72      3.05 o
   2  14   9        6.00        3.31      4.28 o
   3  14   9       28.95       31.04      6.19 o
  -3  15   9       17.78       13.16      3.36 o
  -2  15   9        0.03       -2.51      2.51 o
  -1  15   9       48.63       43.00      4.67 o
   0  15   9        3.64        7.93      3.56 o
   1  15   9        0.64        2.27      2.66 o
   2  15   9        0.01        0.59      2.90 o
  -3  16   9        6.43        5.68      3.51 o
  -2  16   9        0.63        0.26      8.44 o
  -1  16   9       17.62       17.38      4.61 o
   0  16   9        8.99        3.74      4.15 o
   1  16   9        3.39       -1.69      2.44 o
   2  16   9       15.74       13.34      3.79 o
  -2  17   9        0.00        5.38      4.14 o
  -1  17   9       23.45       20.29      3.45 o
   0  17   9        2.23        4.28      3.70 o
   1  17   9       59.93       55.26      7.41 o
   2  17   9        0.87        0.42      6.89 o
  -2  18   9        0.40        3.54      3.21 o
  -1  18   9        3.46        5.53      2.89 o
   0  18   9        8.21        5.56      4.12 o
   1  18   9        9.03        5.02      8.63 o
   2  18   9        3.76        5.81      3.41 o
  -2  19   9        9.99        8.69      4.05 o
  -1  19   9       46.21       32.56      3.84 o
   0  19   9        3.46        2.22      7.41 o
   1  19   9       16.96       18.36      8.31 o
   2  19   9        0.26       -3.12      3.12 o
  -2  20   9        1.48        0.38      1.76 o
  -1  20   9        0.09        4.57      5.93 o
   0  20   9        3.58        0.37      5.73 o
   1  20   9        2.51        1.44      7.52 o
  -1  21   9        6.13       15.51      4.75 o
   0  21   9        1.64       -4.90      4.90 o
   1  21   9        5.55        3.25      6.69 o
  -1  22   9       21.55       29.23      6.60 o
   0  22   9       10.38       10.15      9.80 o
  -3   0  10        8.26       10.84      3.49 o
  -2   0  10      151.17      180.09      8.36 o
  -1   0  10      145.65      166.88      7.35 o
   0   0  10       71.88       79.31      4.83 o
   1   0  10      337.25      424.54     20.67 o
   2   0  10       53.43       49.30      8.18 o
   3   0  10        2.68        6.43      4.74 o
  -3   1  10        0.09       -2.73      2.73 o
  -2   1  10       22.65       24.30      3.57 o
  -1   1  10      229.23      258.25      6.93 o
   0   1  10      182.59      205.36      5.90 o
   1   1  10       85.53      103.79      6.52 o
   2   1  10       10.52       13.37      4.08 o
   3   1  10        7.13        2.32     10.31 o
  -3   2  10        3.60        1.53      2.52 o
  -2   2  10       70.21       66.09      3.89 o
  -1   2  10       79.78       80.67      6.48 o
   0   2  10       65.13       61.66      3.72 o
   1   2  10        2.20        2.65      2.89 o
   2   2  10       96.65      100.49      6.88 o
   3   2  10        1.25        1.41      3.90 o
  -3   3  10        0.34        0.68      2.48 o
  -2   3  10       42.37       41.74      3.53 o
  -1   3  10      234.21      243.78      6.73 o
   0   3  10       84.56       75.93      4.01 o
   1   3  10        0.53        1.98      3.65 o
   2   3  10        9.67        7.99      3.58 o
   3   3  10       30.17       28.25      5.17 o
  -3   4  10        3.05        3.71      2.54 o
  -2   4  10        1.80        3.95      3.31 o
  -1   4  10        0.20       -2.09      2.84 o
   0   4  10      116.24      118.35      5.00 o
   1   4  10       85.18      101.76      6.56 o
   2   4  10       10.29        8.73      6.00 o
   3   4  10        1.59        1.45      4.58 o
  -3   5  10        2.38        7.22      2.57 o
  -2   5  10       83.05       86.33      7.15 o
  -1   5  10        5.29       10.08      2.43 o
   0   5  10       25.95       25.48      4.34 o
   1   5  10        4.59        5.13      3.68 o
   2   5  10       28.35       24.76      5.35 o
   3   5  10        8.90        7.86      7.29 o
  -3   6  10       51.15       58.28      8.07 o
  -2   6  10        6.86        6.14      2.82 o
  -1   6  10       34.65       37.71      3.59 o
   0   6  10       61.15       56.70      6.62 o
   1   6  10      140.49      155.20      8.12 o
   2   6  10       10.93       13.44      4.62 o
   3   6  10        2.53        5.70      5.49 o
  -3   7  10       15.84       12.13      2.72 o
  -2   7  10       10.57       11.02      3.16 o
  -1   7  10       28.08       25.49      4.33 o
   0   7  10      105.38      111.13      6.96 o
   1   7  10        0.50        3.99      3.35 o
   2   7  10        0.89       -1.27      4.22 o
   3   7  10        2.84        3.31      7.15 o
  -3   8  10       61.52       68.94      5.40 o
  -2   8  10       25.97       18.12      3.32 o
  -1   8  10       34.51       32.90      3.33 o
   0   8  10       13.35       10.39      5.61 o
   1   8  10       12.18       10.99      4.68 o
   2   8  10       30.52       28.61      4.52 o
   3   8  10       31.95       35.24      7.57 o
  -3   9  10       12.83        9.52      3.39 o
  -2   9  10        0.00        1.45      3.20 o
  -1   9  10       17.98       16.92      3.12 o
   0   9  10       63.83       64.64      9.70 o
   1   9  10        0.67       -1.69      3.13 o
   2   9  10        0.42        2.19      3.46 o
   3   9  10        6.08       -4.94      4.94 o
  -3  10  10       21.96       20.59      5.95 o
  -2  10  10        7.10       10.38      3.32 o
  -1  10  10       19.63       19.29      3.78 o
   0  10  10        3.85        2.89      3.29 o
   1  10  10       28.97       25.70      4.83 o
   2  10  10       12.18        7.53      4.18 o
  -3  11  10        5.69       10.58      3.71 o
  -2  11  10       12.76       13.54      4.30 o
  -1  11  10        0.97        1.03      3.50 o
   0  11  10       68.75       67.66      5.81 o
   1  11  10       17.14       19.83      4.71 o
   2  11  10       12.48       13.09      3.62 o
  -3  12  10       27.96       32.44      4.17 o
  -2  12  10        0.61        5.11      3.10 o
  -1  12  10        0.01        2.09      6.16 o
   0  12  10       34.80       42.86     10.13 o
   1  12  10        2.93       -2.93      2.93 o
   2  12  10        0.02        3.74      2.79 o
  -2  13  10       20.25       17.59      3.67 o
  -1  13  10       32.27       23.45      4.72 o
   0  13  10        0.12        0.10      3.70 o
   1  13  10        6.21       11.37      3.52 o
   2  13  10        0.01       -2.86      2.86 o
  -2  14  10        2.03        8.29      5.26 o
  -1  14  10       15.23       12.51      7.08 o
   0  14  10        6.47       12.04      9.13 o
   1  14  10        1.47        0.96      2.95 o
   2  14  10        4.82        5.93      3.25 o
  -2  15  10        1.24        5.16      7.90 o
  -1  15  10        1.20        3.72      3.75 o
   0  15  10       98.13      125.51      8.47 o
   1  15  10        0.35       10.94      4.44 o
   2  15  10        0.41        2.04      3.42 o
  -2  16  10       15.22       12.86      3.72 o
  -1  16  10        1.76       -2.48      4.04 o
   0  16  10       10.25       10.83      4.48 o
   1  16  10        8.07        6.28      4.27 o
  -1  17  10        5.28        0.59      4.09 o
   0  17  10       20.40       13.60      8.49 o
   1  17  10        1.68        9.27      7.61 o
  -1  18  10        4.56       11.39      6.78 o
   0  18  10        0.52       -2.55      5.68 o
   1  18  10        0.75        4.15      3.36 o
   0  19  10        0.16        3.36      5.25 o
  -3   1  11        3.79        6.43      3.37 o
  -2   1  11       17.22       19.76      5.94 o
  -1   1  11        2.48        1.46      1.94 o
   0   1  11       32.28       30.09      4.33 o
   1   1  11        7.02       10.00      5.95 o
   2   1  11        3.18        3.64      6.44 o
  -3   2  11        1.30        5.44      2.87 o
  -2   2  11       75.63       81.17      4.58 o
  -1   2  11       37.80       31.17      7.65 o
   0   2  11        0.79       -3.30      3.30 o
   1   2  11       92.78       99.95      7.67 o
   2   2  11        0.55       -0.31      5.13 o
  -2   3  11        4.35        4.81      5.44 o
  -1   3  11        0.41        0.33      2.74 o
   0   3  11       19.35       11.67      4.09 o
   1   3  11        4.62        6.52      3.91 o
   2   3  11       12.51        8.09      4.16 o
  -2   4  11       75.16       77.31      5.36 o
  -1   4  11       15.22       12.96      3.69 o
   0   4  11       35.22       32.15      6.29 o
   1   4  11        6.49        4.92      4.07 o
   2   4  11        1.06        5.17      3.76 o
  -2   5  11       23.94       20.43      2.97 o
  -1   5  11        0.83        1.79      2.39 o
   0   5  11        0.00       -7.84     10.19 o
   1   5  11       12.77        7.99      3.76 o
   2   5  11        0.04        3.38      7.43 o
  -2   6  11        5.20        1.63      8.08 o
  -1   6  11        3.78        5.60      3.76 o
   0   6  11       13.88        8.91      4.02 o
   1   6  11        9.14        8.16      4.03 o
   2   6  11       58.39       75.26      7.72 o
  -2   7  11        0.09        2.96      3.37 o
  -1   7  11        0.30        0.54      5.41 o
   0   7  11       13.23       11.58      8.64 o
   1   7  11       29.48       22.66      5.87 o
   2   7  11       36.28       31.26      5.09 o
  -2   8  11        5.58        4.32      3.03 o
  -1   8  11        8.67       -7.13      7.13 o
   0   8  11        5.66        0.18      4.50 o
   1   8  11        1.14       -0.61      3.60 o
   2   8  11       16.80       10.45      4.97 o
  -2   9  11        4.46        6.03      3.09 o
  -1   9  11        1.49        2.24      3.82 o
   0   9  11        6.28        1.65      5.16 o
   1   9  11       17.94        9.68      4.13 o
   2   9  11        3.41       -2.10      3.94 o
  -2  10  11        3.06        4.79      4.14 o
  -1  10  11       21.41       23.95      5.42 o
   0  10  11       11.26       10.51      4.82 o
   1  10  11        0.31       -2.87      4.29 o
  -2  11  11        0.18       -0.30      3.41 o
  -1  11  11        0.04        7.29      5.53 o
   0  11  11        0.88       -3.83      3.83 o
   1  11  11        0.61        3.60      3.79 o
  -1  12  11        0.00       -4.43      4.43 o
   0  12  11        0.34       -3.86      5.44 o
   1  12  11        5.57        7.28      4.31 o
  -1  13  11        0.82       -0.21      4.23 o
   0  13  11        1.62       -2.53      3.90 o
   1  13  11        5.76       -3.31      5.51 o
  -1  14  11       23.91       16.11      5.69 o
   0  14  11        0.87        5.31      8.07 o
   0  15  11        0.19        4.94      6.63 o
  -1   0  12       75.92       95.79     10.88 o
   0   0  12        4.36       12.13      8.51 o
   1   0  12       10.32        5.13      6.08 o
  -1   1  12        0.74        0.95      6.16 o
   0   1  12        0.44        2.26      4.14 o
   1   1  12        7.71       12.85      5.67 o
  -1   2  12        4.45        9.45      5.21 o
   0   2  12        1.37        2.75      4.05 o
   1   2  12       13.58       16.51      5.13 o
  -1   3  12        1.66        2.45      4.00 o
   0   3  12        0.59       11.18      9.64 o
   1   3  12        1.75        2.87      4.85 o
  -1   4  12        7.52        9.89      4.61 o
   0   4  12        0.01        1.48      4.03 o
   1   4  12        1.24       -3.92      3.92 o
  -1   5  12        0.01       -1.09      3.02 o
   0   5  12        1.31        6.89      4.73 o
   1   5  12       36.24       33.89     12.78 o
  -1   6  12        0.00       -0.46      6.89 o
   0   6  12        6.77       10.33      6.10 o
  -1   7  12        1.92       -4.59      4.71 o
   0   7  12        1.83        8.97      9.02 o
   0   8  12        6.77       -3.50      4.58 o
 
